# Supplementary material for: DNA barcoding reveals global and local influences on patterns of mislabeling and substitution in the trade of fish in Mexico
Source: PLoS One. 2022 Apr 14;17(4):e0265960. doi: 10.1371/journal.pone.0265960 (PMC9009668; doi:10.1371/journal.pone.0265960)
Supplement: S1 Table — (XLSX) [file pone.0265960.s001.xlsx]

## Sheet: Sheet1
S1 Table. List of the 18 main commercial names in Spanish and the species associated to them when commercialized.
Commercial name	Species	Other Common Names
Atun	Thunnus albacares	Atun aleta amarilla
Atun	Thunnus orientalis	Atún aleta azul
Atun	Thunnus atlanticus	Atun aleta negra
Atun	Thunnus thynnus	Atun aleta azul
Atun	Thunnus obesus	Patudo (ojon)
Basa	Pangasianodon hypophthalmus	Basa
Cazon	Any shark	Tiburon
Cochito	Balistes polylepis	Cochi, bota, pejepuerco
Cochito	Balistes vetula	Cochino
Cochito	Balistes capriscus	Pez puerco
Curvina	Cynoscion othonopterus	Curvina golfina
Curvina	Cynoscion parvipinnis	Corvina azul, curvina aleta corta
Curvina	Cynoscion xanthulus	Corvina boca anaranjada
Curvina	Cynoscion nannus	Corvina enana
Curvina	Cynoscion stolzmanni	Curvina coliamarilla
Curvina	Cynoscion squamipinnis	Curvina blanda
Curvina	Cynoscion reticulatus	Corvina rayada
Curvina	Cynoscion albus	Corvina chiapaneca
Curvina	Atractoscion nobilis	Corvina blanca
Curvina	Bairdiella armata	Corvineta armada
Curvina	Bairdiella icistia	Corvineta ronco
Curvina	Roncador stearnsii	Corvina diente chico
Curvina	Cheilotrema saturna	Curvina ratón
Curvina	Cynoscion nebulosus	Trucha pinta, curvina pinta
Curvina	Cynoscion arenarius	Trucha blanca, curvina blanca
Curvina	Cynoscion nothus	Trucha o curvina plateada
Dorado	Coryphaena hippirus	Dorado
Huachinango	Lutjanus campechanus	Huachinango del Golfo/ Huachinango de Castilla
Huachinango	Lutjanus vivanus	Huachinango ojo amarillo
Huachinango	Lutjanus peru	Huachinango del Pacifico
Huachinango	Lutjanus buccanella	Huachinango aleta negra
Huachinango	Etelis oculatus	Huachinango de seda
Huachinango	Pristipomoides aquilonaris	Huachinango navaja
Lenguado	Paralichthys californicus	Lenguado californiano
Lenguado	Paralichthys woolmani	Lenguado huarache
Lenguado	Paralichthys aestuarius	Lenguado de Cortes, lenguado alabato
Lenguado	Xystreurys liolepis	Lenguado cola de abanico
Lenguado	Hippoglossina stomata	Lenguado bocon
Lenguado	Hypsopsetta guttulata	Lenguado diamante
Lenguado	Hippoglossina tetropthalmus	Lenguado cuatrojos
Lenguado	Microstomus pacificus	Lenguado resbaloso
Lenguado	Citharichthys gilberti	Lenguado
Lenguado	Citharichthys xanthostigma	Lenguado alón
Lenguado	Brotula barbata	Lengua, brotula, rotula
Lenguado	Bothus robinsi	Lenguado
Lenguado	Cyclopsetta fimbriata	Lenguado
Lenguado	Syacium gunteri	Lenguado arenoso
Marlin	Tetrapturus audax	Marlin rayado
Marlin	Makaria nigricans	Marlin azul del Atlantico
Marlin	Tetrapturus albidus	Marlin blanco
Marlin	Tetrapturus angustirostris	Pez aguja corta
Marlin	Makaria mazara	Marlin azul del Pacifico
Marlin	Makaria indica	Marlin negro
Marlin	Makaira mazara	Marlin azul
Marlin	Makaira indica	Marlin negro
Marlin	Tetrapturus audax	Marlin rayado
Mero	Epinephelus acanthistius	Baqueta
Mero	Epinephelus niphobles	Baqueta paloma
Mero	Epinephelus analogus	Cabrilla pinta
Mero	Epinephelus labriformis	Cabrilla piedrera
Mero	Dermatolepis dermatolepis	Cabrilla cueruda
Mero	Paranthias colonus	Sandia, mamey
Mero	Stereolepis gigas	Pescada, pescara
Mero	Epinephelus morio	Mero, mero rojo
Mero	Epinephelus flavolimbatus	Mero extraviado
Mero	Epinephelus itajara	Cherna, mero guasa
Mero	Epinephelus adscensionis	Payaso
Mero	Epinephelus drummondhayi	Lenteja
Mero	Epinephelus nigritus	Mero negro, cherna, abadejo, flat
Mero	Epinephelus guttatus	Mero del Caribe
Mero	Epinephelus niveatus	Cabrilla de roca
Mero	Cephalopholis fulva	Cherna pintada
Mero	Epinephelus striatus	Mero del Caribe
Mojarra	Eugerres brevimanus	Mojarra aleta corta
Mojarra	Diapterus peruvianus	Mojarra aletas amarillas, mojarra china, malacapa
Mojarra	Gerres cinereus	Mojarra bandera, mojarra rayada
Mojarra	Eucinostomus dowii	Mojarra cantileña, mojarra blanca
Mojarra	Eucinostomus gracilis	Mojarra charrita
Mojarra	Eugerres axillaris	Mojarra malacapa
Mojarra	Eucinostomus entomelas	Mojarra mancha negra
Mojarra	Diapterus aureolus	Mojarra palometa
Mojarra	Eucinostomus currani	Mojarra tricolor
Mojarra	Calamus brachysomus	Mojarron, pluma marotilla
Mojarra	Diapterus rhombeus	Mojarra
Mojarra	Ulaema lefroyi	Mojarra
Mojarra	Diapterus auratus	Mojarra blanca
Mojarra	Eucinostomus argenteus	Mojarra plateada
Mojarra	Eugerres plumeri	Mojarra rayada
Mojarra	Eucinostomus gula	Mojarrita
Mojarra	Eucinostomus melanopterus	Mojarrita de ley
Pargo	Lutjanus guttatus	Pargo lunarejo, flamenco
Pargo	Lutjanus argentiventris	Pargo amarillo, coyotillo, alazan, clavellino
Pargo	Lutjanus jordani	Pargo rojo, pargo colmillon
Pargo	Lutjanus colorado	Pargo colorado, pargo listoncillo
Pargo	Lutjanus novemfasciatus	Pargo mulato, pargo prieto
Pargo	Lutjanus inermis	Pargo rabirrubia
Pargo	Lutjanus viridis	Pargo azul-dorado, pargo rayado, sol de China
Pargo	Hoplopagrus guentheri	Pargo coconaco, tecomate
Pargo	Lutjanus aratus	Pargo raicero o de manglar
Pargo	Ocyurus chryurus	Canane, rubia
Pargo	Lutjanus analis	Lunarejo
Pargo	Lutjanus cyanopterus	Cubera
Pargo	Lutjanus griseus	Pargo mulato, parguete
Pargo	Lutjanus jocu	Pargo perro, caballera
Pargo	Lutjanus mahogoni	Pargo juanito, juanito
Pargo	Lutjanus synagris	Villajaiba, rubia
Pargo	Lutjanus apodus	Pargo canchix
Pargo	Lutjanus purpureus	Pargo rojo
Pargo	Rhomboplites aurorubens	Besugo
Pargo	Apsilus dentatus	Lamparita
Peto	Acanthocybium solandri	Peto
Peto	Scomberomorus cavalla	Carito/Peto
Robalo	Centropomus poeyi	Robalo prieto
Robalo	Centropomus undecimalis	Robalo blanco
Robalo	Centropomus parallelus	Chucumite
Robalo	Centropomus viridis	Robalo plateado, robalo garabato
Robalo	Centropomus nigrescens	Robalo prieto o piedra
Robalo	Centropomus medius	Robalo aleta prieta, robalo paleta
Robalo	Centropomus armatus	Robalo espina larga
Robalo	Centropomus robalito	Robalo aleta amarilla, constantino, robalito
Robalo	Centropomus pectinatus	Constantino, robalo
Robalo	Centropomus ensiferus	Robalo de espolon
Robalo	Centropomus mexicanus	Robalo gordo de escama grande
Salmon	Salmo salar	Salmón del Atlantico
Salmon	Oncorhynchus gorbuscha	Salmón rosado
Salmon	Oncorhynchus keta	Salmón chum
Sierra	Scomberomorus regalis	Sierra
Sierra	Scomberomorus maculatus	Sierra
Sierra	Scomberomorus sierra	Sierra del Pacifico
Sierra	Scomberomorus concolor	Sierra del Golfo de Cortes, vago
Tilapia/Mojarra	Oreochromis niloticus	Tilapia del Nilo, mojarra
Tilapia/Mojarra	Oreochromis aureus	Tilapia Azul, mojarra
Tilapia/Mojarra	Oreochromis mossambicus	Tilapia Mozambica, mojarra
Trucha	Oncorhynchus mykiss	Trucha arcoiris
