# Supplementary material for: DNA barcoding reveals global and local influences on patterns of mislabeling and substitution in the trade of fish in Mexico
Source: PLoS One. 2022 Apr 14;17(4):e0265960. doi: 10.1371/journal.pone.0265960 (PMC9009668; doi:10.1371/journal.pone.0265960)
Supplement: S2 Table — (XLSX) [file pone.0265960.s002.xlsx]

## Sheet: MAZATLAN SEAFOOD
S2 Table. Raw data including detailed taxonomic identifications for each of the samples analyzed according to BOLD and GenBank databases. For each sample, we show the city where the sample was purchased, a unique ID, the GenBank accession number assigned, vendor type where the sample was purchased, the commercial name, the source of the commercial name, type of sample purchased, price (MX) per ki…
MAZATLAN										GENBANK RESULTS								BOLD RESULTS
Unique ID	Accession number	Vendor Type	Commercial name	Source of commercial name	Type of sample	Price per Kg or portion (MX)	Genetic ID	Commercial name	Mislabeling?	Genetic ID	Subject accession version	% Identity	Alignment length	Mismatches	Gap opens	e-value	Bit score	Genetic ID	Search DataBase	Top %	Low %
MZ1	MN756203	Restaurant	Atún	Menu	Sashimi	140	Thunnus albacares	Atún aleta amarilla	NO	Thunnus albacares	MH085917.1	99.623	530	2	0	0	968	Thunnus albacares	COI SPECIES DATABASE	99.81	99.62
MZ10	MN756118	Grocery store	Mantaraya	Label	Fillet	139.9	Dasyatis americana	Raya látigo blanca	NO	Dasyatis americana	MH378684.1	100	591	0	0	0	1092	Dasyatis americana	COI SPECIES DATABASE	100	88.1
MZ100	MN756239	Restaurant	Pargo	Verbal	Fillet	195	Cynoscion xanthulus	Corvina boquinaranja	SI	Cynoscion acoupa	JQ365312.1	98.176	603	11	0	0	1053	Cynoscion xanthulus	COI SPECIES DATABASE	100	90.38
MZ101	MN756244	Restaurant	Pez Vela	Verbal	Ceviche	119	Coryphaena hippurus	Dorado	SI	Coryphaena hippurus	MH194521.1	100	606	0	0	0	1120	Coryphaena hippurus	COI SPECIES DATABASE	100	99.67
MZ102	MN756267	Restaurant	Marlin	Menu	Empanada	129	Thunnus albacares	Atún aleta amarilla	SI	Thunnus albacares	MH085917.1	100	603	0	0	0	1114	Thunnus albacares	COI SPECIES DATABASE	100	100
MZ104	MN756207	Fish market	Pez espada	Verbal	Fillet	150	Xiphias gladius	Pez espada	NO	Xiphias gladius	MG703572.1	100	540	0	0	0	998	Xiphias gladius	COI SPECIES DATABASE	100	99.81
MZ105	MN756249	Restaurant	Marlin	Menu	Dip	145	Thunnus albacares	Atún aleta amarilla	SI	Thunnus albacares	MH085917.1	100	570	0	0	0	1053	Thunnus albacares	COI SPECIES DATABASE	100	100
MZ106	MN756209	Restaurant	Hamachi	Menu	Sashimi	279	Seriola quinqueradiata	Medregal de Japón	NO	Seriola quinqueradiata	KU199151.1	100	555	0	0	0	1026	Seriola quinqueradiata	COI SPECIES DATABASE	100	93.84
MZ107	MN756223	Restaurant	Curvina	Verbal	Fillet	239	Cynoscion albus	Corvina chiapaneca	NO	Cynoscion acoupa	JQ365312.1	97.917	528	11	0	0	915	Cynoscion albus	COI SPECIES DATABASE	100	90.53
MZ108	MN756212	Restaurant	Pargo	Menu	Ceviche	115	Lutjanus guttatus	Pargo lunarejo	NO	Lutjanus synagris	JN021308.1	100	561	0	0	0	1037	Lutjanus guttatus	COI SPECIES DATABASE	100	98.19
MZ109	MN756226	Restaurant	Marlin	Menu	Taco	75	Thunnus albacares	Atún aleta amarilla	SI	Thunnus albacares	MH085917.1	100	480	0	0	0	887	Thunnus albacares	COI SPECIES DATABASE	100	100
MZ110	MN756117	Restaurant	Dorado	Verbal	Taco	90	Coryphaena hippurus	Dorado	NO	Coryphaena hippurus	KU668659.1	99.826	576	1	0	0	1059	Coryphaena hippurus	COI SPECIES DATABASE	99.83	99.48
MZ111	MN756232	Restaurant	Sierra	Menu	Ceviche	70	Diapterus brevirostris	Mojarra aletas amarillas	SI	Diapterus brevirostris	KJ468681.1	99.803	507	0	1	0	929	Diapterus brevirostris	COI SPECIES DATABASE	100	87.35
MZ112	MN756236	Restaurant	Dorado	Menu	Ceviche	120	Coryphaena hippurus	Dorado	NO	Coryphaena hippurus	GU440290.1	100	609	0	0	0	1125	Coryphaena hippurus	COI SPECIES DATABASE	100	99.49
MZ113	MN756099	Fish market	Cochito	Verbal	Fillet	120	Balistes polylepis	Cochito	NO	Balistes polylepis	KF929641.1	99.348	460	3	0	0	833	Balistes polylepis	COI SPECIES DATABASE	98.71	92.47
MZ114	MN756217	Fish market	Lenguado	Verbal	Fillet	120	Xystreurys liolepis	Lenguado cola de abanico	NO	Xystreurys liolepis	MH032545.1	100	531	0	0	0	981	Xystreurys liolepis	COI SPECIES DATABASE	100	84.12
MZ115	MN756240	Fish market	Dorado	Verbal	Fillet	180	Coryphaena hippurus	Dorado	NO	Coryphaena hippurus	KU668659.1	100	609	0	0	0	1125	Coryphaena hippurus	COI SPECIES DATABASE	100	99.67
MZ116	MN756220	Fish market	Sierra	Verbal	Molido	120	Peprilus snyderi/Peprilus paru	Palometa salema/Palometa pampano	SI	Peprilus snyderi	KY572887.1	100	501	0	0	0	926	Peprilus paru	COI SPECIES DATABASE	100	91.87
MZ117	MN756202	Fish market	Pez espada	Verbal	Fillet	150	Xiphias gladius	Pez espada	NO	Xiphias gladius	KU168725.1	100	609	0	0	0	1125	Xiphias gladius	COI SPECIES DATABASE	100	99.83
MZ118	MN756245	Fish market	Dorado	Verbal	Fillet	150	Coryphaena hippurus	Dorado	NO	Coryphaena hippurus	MH194521.1	100	567	0	0	0	1048	Coryphaena hippurus	COI SPECIES DATABASE	100	99.81
MZ119	MN756205	Restaurant	Pez espada	Verbal	Ceviche	135	Xiphias gladius	Pez espada	NO	Xiphias gladius	KU168725.1	100	609	0	0	0	1125	Xiphias gladius	COI SPECIES DATABASE	100	99.83
MZ12	MN756096	Grocery store	Atún	Label	Fillet	234	Thunnus albacares	Atún aleta amarilla	NO	Thunnus albacares	MH085917.1	100	525	0	0	0	970	Thunnus albacares	COI SPECIES DATABASE	100	100
MZ120	MN756250	Restaurant	Salmón	Menu	Ensalada	155	Salmo salar	Salmón del Atlantico	NO	Salmo salar	MG951585.1	100	606	0	0	0	1120	Salmo salar	COI SPECIES DATABASE	100	100
MZ121	MN756224	Restaurant	Atún	Menu	Fillet	265	Thunnus albacares	Atún aleta amarilla	NO	Thunnus albacares	LN908910.1	100	570	0	0	0	1053	Thunnus albacares	COI SPECIES DATABASE	100	99.82
MZ122	MN756227	Restaurant	Salmón	Menu	Fillet	195	Salmo salar	Salmón del Atlantico	NO	Salmo salar	MG951585.1	100	608	0	0	0	1123	Salmo salar	COI SPECIES DATABASE	100	100
MZ123	MN756229	Restaurant	Dorado	Verbal	Ceviche	125	Coryphaena hippurus	Dorado	NO	Coryphaena hippurus	DQ885090.1	99.672	609	2	0	0	1114	Coryphaena hippurus	COI SPECIES DATABASE	99.67	99.45
MZ124	MN756116	Restaurant	Cochito	Menu	Ceviche	40	Coryphaena hippurus	Dorado	SI	Coryphaena hippurus	MH194521.1	100	441	0	0	0	815	Coryphaena hippurus	COI SPECIES DATABASE	100	99.77
MZ125	MN756115	Restaurant	Lenguado	Verbal	Taco	70	Coryphaena hippurus	Dorado	SI	Coryphaena hippurus	KU199190.1	100	588	0	0	0	1086	Coryphaena hippurus	COI SPECIES DATABASE	100	99.64
MZ126	MN756213	Restaurant	Atún	Menu	Fillet	100	Thunnus albacares	Atún aleta amarilla	NO	Thunnus albacares	MH085917.1	99.363	471	3	0	0	854	Thunnus albacares	COI SPECIES DATABASE	99.36	99.36
MZ127	MN756215	Restaurant	Atún	Menu	Sashimi	120	Thunnus albacares	Atún aleta amarilla	NO	Thunnus albacares	MH085917.1	100	525	0	0	0	970	Thunnus albacares	COI SPECIES DATABASE	100	100
MZ128	MN756233	Restaurant	Salmón	Menu	Sushi	115	Coryphaena hippurus	Dorado	SI	Coryphaena hippurus	MH194521.1	100	600	0	0	0	1109	Coryphaena hippurus	COI SPECIES DATABASE	100	99.66
MZ129	MN756237	Restaurant	Dorado	Menu	Sashimi	165	Coryphaena hippurus	Dorado	NO	Coryphaena hippurus	KU199190.1	99.67	606	2	0	0	1109	Coryphaena hippurus	COI SPECIES DATABASE	100	99.3
MZ13	MN756268	Grocery store	Cazón	Label	Fillet	99.9	Prionace glauca	Tiburón azul	NO	Prionace glauca	MH719984.1	99.665	597	2	0	0	1092	Prionace glauca	COI SPECIES DATABASE	99.83	99.66
MZ130	MN756241	Restaurant	Atún	Menu	Taco	48	Salmo salar	Salmón del Atlantico	SI	Salmo salar	MG951585.1	100	507	0	0	0	937	Salmo salar	COI SPECIES DATABASE	100	100
MZ131	MN756246	Restaurant	Salmón	Menu	Taco	50	Salmo salar	Salmón del Atlantico	NO	Salmo salar	MG951585.1	100	606	0	0	0	1120	Salmo salar	COI SPECIES DATABASE	100	100
MZ132	MN756251	Restaurant	Robalo	Verbal	Fillet	210	Cynoscion xanthulus	Corvina boquinaranja	SI	Cynoscion acoupa	JQ365312.1	98.194	609	11	0	0	1064	Cynoscion xanthulus	COI SPECIES DATABASE	100	90.38
MZ133	MN756270	Restaurant	Salmón	Menu	Fillet	395	Salmo salar	Salmón del Atlantico	NO	Salmo salar	MG951585.1	99.835	606	1	0	0	1114	Salmo salar	COI SPECIES DATABASE	100	99.83
MZ134	MN756258	Restaurant	Dorado	Verbal	Ceviche	50	Coryphaena hippurus	Dorado	NO	Coryphaena hippurus	MH194521.1	100	600	0	0	0	1109	Coryphaena hippurus	COI SPECIES DATABASE	100	99.66
MZ136	MN756261	Restaurant	Dorado	Verbal	Fillet	230	Coryphaena hippurus	Dorado	NO	Coryphaena hippurus	KU199190.1	100	606	0	0	0	1120	Coryphaena hippurus	COI SPECIES DATABASE	100	99.65
MZ137	MN756218	Restaurant	Atún	Menu	Sashimi	196	Thunnus albacares	Atún aleta amarilla	NO	Thunnus albacares	MH085917.1	100	525	0	0	0	970	Thunnus albacares	COI SPECIES DATABASE	100	100
MZ138	MN756263	Restaurant	Curvina	Verbal	Fillet	234	Cynoscion reticulatus	Corvina rayada	NO	Cynoscion reticulatus	KC208673.1	100	606	0	0	0	1120	Cynoscion reticulatus	COI SPECIES DATABASE	100	90.05
MZ139	MN756265	Restaurant	Robalo	Menu	Fillet	285	Cynoscion reticulatus	Corvina rayada	SI	Cynoscion reticulatus	KC208673.1	100	600	0	0	0	1109	Cynoscion reticulatus	COI SPECIES DATABASE	100	90.28
MZ140	MN756254	Restaurant	Marlin	Menu	Taco	130	Thunnus albacares	Atún aleta amarilla	SI	Thunnus albacares	MH085917.1	100	609	0	0	0	1125	Thunnus albacares	COI SPECIES DATABASE	100	100
MZ141	MN756221	Restaurant	Cochito	Verbal	Taco	30	Thunnus albacares	Atún aleta amarilla	SI	Thunnus albacares	MH085917.1	99.836	609	1	0	0	1120	Thunnus albacares	COI SPECIES DATABASE	100	100
MZ16	MN756172	Grocery store	Tilapia	Label	Fillet	79.9	Oreochromis niloticus	Tilapia	NO	Oreochromis niloticus	MH047232.1	99.581	477	2	0	0	870	Oreochromis sp.	COI SPECIES DATABASE	99.58	99.58
MZ18	MN756199	Grocery store	Mojarra	Label	Ceviche	104.9	Oreochromis niloticus	Tilapia	NO	Oreochromis niloticus	MH047232.1	100	609	0	0	0	1125	Oreochromis sp.	COI SPECIES DATABASE	100	100
MZ19	MN756175	Grocery store	Basa	Label	Fillet	119.9	Pangasianodon hypophthalmus	Basa	NO	Pangasianodon hypophthalmus	MH194534.1	100	609	0	0	0	1125	Pangasianodon hypophthalmus	COI SPECIES DATABASE	100	99.83
MZ2	MN756206	Restaurant	Sierra	Menu	Ceviche	69	Chanos chanos	Sabalote	SI	Chanos chanos	KY802063.1	100	591	0	0	0	1092	Chanos chanos	COI SPECIES DATABASE	100	84.69
MZ20	MN756475	Grocery store	Atún	Label	Fillet	224.9	Thunnus albacares	Atún aleta amarilla	NO	Thunnus albacares	MH085917.1	98.354	486	8	0	0	854	Thunnus albacares	COI SPECIES DATABASE	98.35	98.35
MZ21	MN756266	Grocery store	Atún	Label	Fillet	243.9	Thunnus albacares	Atún aleta amarilla	NO	Thunnus albacares	MG204998.1	99.586	483	2	0	0	881	Thunnus albacares	COI SPECIES DATABASE	99.57	99.38
MZ22	MN756114	Grocery store	Cochito	Label	Fillet	89	Balistes polylepis	Cochito	NO	Balistes polylepis	KF929641.1	98.551	552	8	0	0	976	Balistes polylepis	COI SPECIES DATABASE	98.54	91.44
MZ23	MN756210	Grocery store	Basa	Label	Fillet	69	Pangasianodon hypophthalmus	Basa	NO	Pangasianodon hypophthalmus	MG837966.1	100	567	0	0	0	1048	Pangasianodon hypophthalmus	COI SPECIES DATABASE	100	99.82
MZ24	MN756181	Grocery store	Atún	Label	Fillet	249	Balistes polylepis	Cochito	SI	Balistes polylepis	KF929641.1	99.653	576	2	0	0	1053	Balistes polylepis	COI SPECIES DATABASE	99.65	92.59
MZ25	MN756185	Grocery store	Atún	Label	Fillet	229	Thunnus albacares	Atún aleta amarilla	NO	Thunnus albacares	MH085917.1	100	606	0	0	0	1120	Thunnus albacares	COI SPECIES DATABASE	100	100
MZ26	MN756269	Grocery store	Pescado	Label	Posta	69	Merluccius angustimanus	Merluza norteña	-	Merluccius productus	KX017727.1	99.835	606	1	0	0	1114	Merluccius angustimanus	COI SPECIES DATABASE	100	96.33
MZ27	MN756253	Grocery store	Cazón	Label	Fillet	129	Prionace glauca	Tiburón azul	NO	Prionace glauca	MH719984.1	100	600	0	0	0	1109	Prionace glauca	COI SPECIES DATABASE	100	100
MZ28	MN756252	Grocery store	Cazón	Label	Chuleta	129	Prionace glauca	Tiburón azul	NO	Prionace glauca	MH719984.1	99.375	480	3	0	0	870	Prionace glauca	COI SPECIES DATABASE	99.76	99.37
MZ29	MN756190	Grocery store	Tilapia	Label	Fillet	99	Oreochromis niloticus	Tilapia	NO	Oreochromis niloticus	MH047232.1	100	498	0	0	0	920	Oreochromis sp.	COI SPECIES DATABASE	100	100
MZ3	MN756174	Restaurant	Dorado	Verbal	Ceviche	60	Xiphias gladius	Pez espada	SI	Xiphias gladius	MG703572.1	100	522	0	0	0	965	Xiphias gladius	COI SPECIES DATABASE	100	99.81
MZ30	MN756214	Grocery store	Cazón	Label	Fillet	129	Istiophorus platypterus	Pez vela	SI	Istiophorus platypterus	MG230666.1	98.381	494	8	0	0	869	Istiophorus platypterus	COI SPECIES DATABASE	98.68	98.16
MZ31	MN756194	Grocery store	Pargo	Label	Fillet	499	Lutjanus analis	Pargo criollo	NO	Lutjanus purpureus	JX297373.1	99.836	609	1	0	0	1120	Lutjanus analis	COI SPECIES DATABASE	100	96.02
MZ32	MN756122	Grocery store	Salmón	Label	Fillet	99	Oncorhynchus gorbuscha	Salmón rosado	NO	Oncorhynchus gorbuscha	MG951593.1	99.819	552	1	0	0	1014	Oncorhynchus gorbuscha	COI SPECIES DATABASE	99.82	94.2
MZ34	MN756197	Grocery store	Pescado	Label	Fillet	114	Pangasianodon hypophthalmus	Basa	-	Pangasianodon hypophthalmus	MH358383.1	100	579	0	0	0	1070	Pangasianodon hypophthalmus	COI SPECIES DATABASE	100	99.82
MZ35	MN756228	Restaurant	Dorado	Verbal	Ceviche	115	Coryphaena hippurus	Dorado	NO	Coryphaena hippurus	KY371356.1	100	450	0	0	0	832	Coryphaena hippurus	COI SPECIES DATABASE	100	100
MZ36	MN756113	Restaurant	Dorado	Verbal	Fillet	155	Coryphaena hippurus	Dorado	NO	Coryphaena hippurus	MH194542.1	100	594	0	0	0	1098	Coryphaena hippurus	COI SPECIES DATABASE	100	99.66
MZ37	MN756176	Restaurant	Pargo	Menu	Entero	155	Centropomus viridis	Robalo plateado	SI	Centropomus parallelus	JQ365273.1	86.964	606	79	0	0	682	Centropomus viridis	COI SPECIES DATABASE	100	83.5
MZ38	MN756230	Restaurant	Atún	Menu	Chicharron	120	Coryphaena hippurus	Dorado	SI	Coryphaena hippurus	MH194535.2	100	411	0	0	0	760	Coryphaena hippurus	COI SPECIES DATABASE	100	99.76
MZ4	MN756112	Restaurant	Dorado	Verbal	Fillet	152	Xiphias gladius	Pez espada	SI	Xiphias gladius	KU168725.1	100	597	0	0	0	1103	Xiphias gladius	COI SPECIES DATABASE	100	99.83
MZ41	MN756097	Fish market	Cochito	Verbal	Fillet	75	Balistes polylepis	Cochito	NO	Balistes polylepis	KF929641.1	99.812	531	1	0	0	976	Balistes polylepis	COI SPECIES DATABASE	99.81	92.42
MZ42	MN756177	Fish market	Pez espada	Verbal	Fillet	160	Xiphias gladius	Pez espada	NO	Xiphias gladius	KX781878.1	100	609	0	0	0	1125	Xiphias gladius	COI SPECIES DATABASE	100	99.67
MZ43	MN756111	Fish market	Botete	Verbal	Fillet	150	Sphoeroides lispus	Botete liso	NO	Sphoeroides annulatus	JQ681808.1	99.005	603	6	0	0	1081	Sphoeroides lispus	COI SPECIES DATABASE	100	97.3
MZ44	MN756186	Fish market	Sierra	Verbal	Ceviche	40	Peprilus snyderi/Peprilus paru	Palometa salema/Palometa pampano	SI	Peprilus snyderi	KY572887.1	99.383	486	3	0	0	881	Peprilus paru	COI SPECIES DATABASE	99.38	91.1
MZ45	MN756191	Fish market	Curvina	Verbal	Fillet	120	Sphyraena ensis	Barracuda mexicana	SI	Sphyraena ensis	MH194547.1	99.818	549	1	0	0	1009	Sphyraena ensis	COI SPECIES DATABASE	100	84.9
MZ46	MN756110	Fish market	Cazón	Verbal	Fillet	120	Carcharhinus falciformis	Tiburón sedoso	NO	Carcharhinus falciformis	MH719977.1	99.55	444	2	0	0	809	Carcharhinus falciformis	COI SPECIES DATABASE	99.55	99.52
MZ47	MN756198	Fish market	Pargo	Verbal	Cabeza	100	Lobotes pacificus	Dormilona del pacifico	SI	Lobotes pacificus	HQ676774.1	100	609	0	0	0	1125	Lobotes pacificus	COI SPECIES DATABASE	100	82.92
MZ48	MN756109	Fish market	Cazón	Verbal	Fillet	150	Prionace glauca	Tiburón azul	NO	Prionace glauca	MH719984.1	99.836	609	1	0	0	1120	Prionace glauca	COI SPECIES DATABASE	100	99.83
MZ49	MN756121	Fish market	Curvina	Verbal	Fillet	120	Sciades seemanni	Bagre tete	SI	Sciades seemanni	AP012003.1	94.533	567	31	0	0	876	No match	COI SPECIES DATABASE
MZ5	MN756256	Restaurant	Salmón	Menu	Fillet	195	Salmo salar	Salmón del Atlantico	NO	Salmo salar	MG951585.1	100	609	0	0	0	1125	Salmo salar	COI SPECIES DATABASE	100	100
MZ50	MN756178	Fish market	Botete	Verbal	Fillet	120	Sphoeroides annulatus	Botete diana	NO	Sphoeroides lispus	JQ681810.1	99.422	519	3	0	0	942	Sphoeroides annulatus	COI SPECIES DATABASE	100	97.29
MZ51	MN756182	Fish market	Botete	Verbal	Fillet	120	Coryphaena hippurus	Dorado	SI	Coryphaena hippurus	MH085770.1	100	609	0	0	0	1125	Coryphaena hippurus	COI SPECIES DATABASE	100	99.64
MZ52	MN756187	Fish market	Pargo	Verbal	Chuleta	120	Lutjanus colorado	Pargo rojo	NO	Lutjanus colorado	GU186970.1	100	609	0	0	0	1125	Lutjanus colorado	COI SPECIES DATABASE	100	91.67
MZ53	MN756192	Fish market	Cazón	Verbal	Fillet	120	Scomberomorus sierra	Sierra del Pacífico	SI	Scomberomorus sierra	KX925517.1	97.889	521	9	2	0	902	Scomberomorus sierra	COI SPECIES DATABASE	98.64	93.76
MZ54	MN756255	Fish market	Marlin	Verbal	Fillet	150	Thunnus albacares	Atún aleta amarilla	SI	Thunnus albacares	MH085917.1	98.778	573	7	0	0	1020	Thunnus albacares	COI SPECIES DATABASE	99.05	98.78
MZ55	MN756195	Fish market	Pargo	Verbal	Fillet	180	Bodianus diplotaenia	Vieja mexicana	SI	Bodianus diplotaenia	KC684983.1	99.836	609	1	0	0	1120	Bodianus diplotaenia	COI SPECIES DATABASE	99.83	85.57
MZ56	MN756173	Fish market	Tilapia	Verbal	Fillet	60	Oreochromis niloticus	Tilapia	NO	Oreochromis niloticus	MH047232.1	100	609	0	0	0	1125	Oreochromis sp.	COI SPECIES DATABASE	100	100
MZ57	MN756120	Fish market	Cochito	Verbal	Fillet	100	Balistes polylepis	Cochito	NO	Balistes polylepis	KF929641.1	99.627	536	2	0	0	979	Balistes polylepis	COI SPECIES DATABASE	99.44	92.13
MZ58	MN756179	Fish market	Pajarito	Verbal	Fillet	50	Hemiramphus saltator	Pajarito saltador	NO	Hyporhamphus unifasciatus	GU225337.1	89.819	609	62	0	0	782	Hemiramphus saltator	COI SPECIES DATABASE	100	86.07
MZ59	MN756098	Fish market	Dorado	Verbal	Fillet	150	Coryphaena hippurus	Dorado	NO	Coryphaena hippurus	MH085771.1	100	516	0	0	0	953	Coryphaena hippurus	COI SPECIES DATABASE	99.8	99.59
MZ6	MN756259	Restaurant	Marlin	Menu	Fillet	152	Nematistius pectoralis	Pejegallo	SI	Nematistius pectoralis	GU440421.1	99.667	600	2	0	0	1098	Nematistius pectoralis	COI SPECIES DATABASE	99.83	84.17
MZ60	MN756183	Fish market	Tilapia	Verbal	Fillet	125	Oreochromis niloticus	Tilapia	NO	Oreochromis niloticus	MH047232.1	100	609	0	0	0	1125	Oreochromis sp.	COI SPECIES DATABASE	100	100
MZ61	MN756188	Fish market	Sierra	Verbal	Molido	140	Mugil curema	Lisa blanca	SI	Mugil curema	GU440409.1	100	609	0	0	0	1125	Mugil sp. b	COI SPECIES DATABASE	100	94.36
MZ62	MN756193	Fish market	Atún	Verbal	Medallon	180	Thunnus albacares	Atún aleta amarilla	NO	Thunnus albacares	MH085917.1	100	519	0	0	0	959	Thunnus albacares	COI SPECIES DATABASE	100	100
MZ63	MN756108	Fish market	Marlin	Verbal	Fillet	160	Thunnus albacares	Atún aleta amarilla	SI	Thunnus albacares	MG205054.1	100	435	0	0	0	804	Thunnus albacares	COI SPECIES DATABASE	100	99.77
MZ64	MN756242	Fish market	Dorado	Verbal	Fillet	160	Coryphaena hippurus	Dorado	NO	Coryphaena hippurus	MH194521.1	99.828	582	1	0	0	1070	Coryphaena hippurus	COI SPECIES DATABASE	99.83	99.64
MZ65	MN756196	Restaurant	Atún	Menu	Taco	120	Thunnus albacares	Atún aleta amarilla	NO	Thunnus albacares	MH085917.1	99.206	504	4	0	0	909	Thunnus albacares	COI SPECIES DATABASE	99.21	99.21
MZ66	MN756247	Restaurant	Sibas	Verbal	Fillet	99	Coryphaena hippurus	Dorado	SI	Coryphaena hippurus	KU199190.1	100	609	0	0	0	1125	Coryphaena hippurus	COI SPECIES DATABASE	100	99.65
MZ68	MN756107	Restaurant	Sierra	Verbal	Ceviche	45	Orthopristis chalceus	Burrito corcovado	SI	Orthopristis chalceus	HQ676779.1	99.327	594	4	0	0	1075	Orthopristis chalceus	COI SPECIES DATABASE	100	89.8
MZ7	MN756180	Restaurant	Huachinango	Menu	Sarandeado	240	Lutjanus guttatus	Pargo lunarejo	NO	Lutjanus synagris	JN021308.1	99.836	609	1	0	0	1120	Lutjanus guttatus	COI SPECIES DATABASE	99.83	98.01
MZ70	MN756257	Restaurant	Atún	Verbal	Sashimi	140	Thunnus albacares	Atún aleta amarilla	NO	Thunnus albacares	KX781879.1	100	597	0	0	0	1103	Thunnus albacares	COI SPECIES DATABASE	100	99.83
MZ71	MN756106	Restaurant	Dorado	Verbal	Sashimi	95	Coryphaena hippurus	Dorado	NO	Coryphaena hippurus	MH194521.1	100	588	0	0	0	1086	Coryphaena hippurus	COI SPECIES DATABASE	100	99.66
MZ73	MN756204	Restaurant	Dorado	Verbal	Fillet	130	Peprilus snyderi/Peprilus paru	Palometa salema/Palometa pampano	SI	Peprilus snyderi	KY572887.1	100	543	0	0	0	1003	Peprilus paru	COI SPECIES DATABASE	100	91.3
MZ74	MN756200	Restaurant	Pargo	Verbal	Entero	280	Lutjanus novemfasciatus	Pargo dientón	NO	Lutjanus novemfasciatus	KJ557444.1	100	609	0	0	0	1125	Lutjanus novemfasciatus	COI SPECIES DATABASE	100	91.54
MZ77	MN756119	Grocery store	Merluza	Label	Fillet	119	Merluccius productus/Merluccius angustimanus	Merluza norteña/Merluza Panameña	NO	Merluccius productus	MG837952.1	100	537	0	0	0	992	Merluccius angustimanus	COI SPECIES DATABASE	100	96.09
MZ78	MN756234	Grocery store	Atún	Label	Salchichas	225.9	Thunnus albacares	Atún aleta amarilla	NO	Thunnus albacares	MH085917.1	100	609	0	0	0	1125	Thunnus albacares	COI SPECIES DATABASE	100	100
MZ8	MN756184	Restaurant	Robalo	Menu	Fillet	315	Centropomus viridis	Robalo plateado	NO	Centropomus undecimalis	JQ841103.1	90.217	552	54	0	0	721	Centropomus viridis	COI SPECIES DATABASE	100	84.24
MZ80	MN756238	Grocery store	Pescado	Label	Fillet	195	Pangasianodon hypophthalmus	Basa	-	Pangasianodon hypophthalmus	MG837966.1	99.835	606	0	1	0	1112	Pangasianodon hypophthalmus	COI SPECIES DATABASE	100	99.82
MZ82	MN756260	Grocery store	Salmón	Label	Medallon	229.9	Oncorhynchus gorbuscha	Salmón rosado	NO	Oncorhynchus gorbuscha	MG951608.1	99.836	609	1	0	0	1120	Oncorhynchus gorbuscha	COI SPECIES DATABASE	99.83	94.69
MZ83	MN756262	Grocery store	Atún	Label	Fillet	226.9	Thunnus albacares	Atún aleta amarilla	NO	Thunnus albacares	MH085917.1	100	603	0	0	0	1114	Thunnus albacares	COI SPECIES DATABASE	100	100
MZ84	MN756208	Grocery store	Tilapia	Label	Fillet	79.9	Oreochromis niloticus	Tilapia	NO	Oreochromis niloticus	MH047232.1	99.789	474	1	0	0	870	Oreochromis niloticus	COI SPECIES DATABASE	100	99.79
MZ87	MN756211	Grocery store	Atún	Label	Medallon	64.9	Thunnus albacares	Atún aleta amarilla	NO	Thunnus albacares	MH085917.1	99.831	591	1	0	0	1086	Thunnus albacares	COI SPECIES DATABASE	99.83	99.83
MZ88	MN756243	Fish market	Cazón	Verbal	Fillet	100	Carcharhinus falciformis	Tiburón sedoso	NO	Carcharhinus falciformis	MH719977.1	99.798	495	1	0	0	909	Carcharhinus falciformis	COI SPECIES DATABASE	99.8	99.76
MZ89	MN756105	Fish market	Curvina	Verbal	Pescado entero	90	Cynoscion parvipinnis	Corvina azul	NO	Cynoscion parvipinnis	KP722715.1	92.667	600	44	0	0	865	No match	COI SPECIES DATABASE
MZ9	MN756189	Restaurant	Huachinango	Verbal	Taco	165	Lutjanus guttatus	Pargo lunarejo	NO	Lutjanus synagris	JN021308.1	99.836	609	1	0	0	1120	Lutjanus guttatus	COI SPECIES DATABASE	99.83	98.01
MZ90	MN756216	Restaurant	Atún	Menu	Sashimi	98	Thunnus albacares	Atún aleta amarilla	NO	Thunnus albacares	MH085917.1	98.416	505	6	2	0	887	Thunnus albacares	COI SPECIES DATABASE	98.81	98.2
MZ91	MN756248	Restaurant	Dorado	Menu	Ceviche	70	Coryphaena hippurus	Dorado	NO	Coryphaena hippurus	MH194521.1	100	603	0	0	0	1114	Coryphaena hippurus	COI SPECIES DATABASE	100	99.67
MZ92	MN756219	Restaurant	Pez espada	Menu	Fillet	170	Xiphias gladius	Pez espada	NO	Xiphias gladius	MH194466.1	99.617	522	2	0	0	953	Xiphias gladius	COI SPECIES DATABASE	99.61	99.22
MZ93	MN756222	Restaurant	Salmón	Menu	Sandwich	145	Salmo salar	Salmón del Atlantico	NO	Salmo salar	MG951585.1	99.623	531	2	0	0	970	Salmo salar	COI SPECIES DATABASE	99.61	99.61
MZ94	MN756264	Restaurant	Marlin	Menu	Taco	35	Thunnus albacares	Atún aleta amarilla	SI	Thunnus albacares	MH085917.1	99.825	573	1	0	0	1053	Thunnus albacares	COI SPECIES DATABASE	100	99.83
MZ95	MN756225	Restaurant	Dorado	Verbal	Ceviche	42	Coryphaena hippurus	Dorado	NO	Coryphaena hippurus	KY371356.1	100	597	0	0	0	1103	Coryphaena hippurus	COI SPECIES DATABASE	100	99.66
MZ96	MN756201	Restaurant	Atún	Menu	Fillet	179	Thunnus albacares	Atún aleta amarilla	NO	Thunnus albacares	MG204971.1	99.806	516	1	0	0	948	Thunnus albacares	COI SPECIES DATABASE	99.8	99.4
MZ97	MN756104	Restaurant	Dorado	Verbal	Fillet	145	Coryphaena hippurus	Dorado	NO	Coryphaena hippurus	MH194521.1	100	531	0	0	0	981	Coryphaena hippurus	COI SPECIES DATABASE	100	99.81
MZ98	MN756231	Restaurant	Salmón	Menu	Fillet	105	Salmo salar	Salmón del Atlantico	NO	Salmo salar	MG951585.1	100	600	0	0	0	1109	Salmo salar	COI SPECIES DATABASE	100	100
MZ99	MN756235	Restaurant	Atún	Menu	Sushi	145	Thunnus albacares	Atún aleta amarilla	NO	Thunnus albacares	KX781879.1	100	600	0	0	0	1109	Thunnus albacares	COI SPECIES DATABASE	100	99.83

## Sheet: CDMX SEAFOOD
MEXICO CITY										RESULTADOS GENBANK								RESULTADOS BARCODE OF LIFE DATABASE (BOLD)
Unique ID	Accession number	Vendor Type	Commercial name	Source of commercial name	Type of sample	Price per Kg or portion (MX)	Genetic ID	Commercial name	Mislabeling?	Genetic ID	Subject accession version	% Identity	Alignment length	Mismatches	Gap opens	e-value	Bit score	Genetic ID	Search DataBase	Top %	Low %
DF1	MN756271	Restaurant	Esmedregal	Verbal	Ceviche	189	Coryphaena hippurus	Dorado	SI	Coryphaena hippurus	MH194521.1	99.506	607	2	1	0	1103	Coryphaena hippurus	COI SPECIES DATABASE	99.67	99.34
DF10	MN756277	Grocery store	Abadejo	Label	Fillet	85	Gadus chalcogrammus	Abadejo	NO	Gadus chalcogrammus	KX119445.1	100	609	0	0	0	1125	Gadus chalcogrammus	COI SPECIES DATABASE	100	99.67
DF100	MN756333	Fish market	Mero	Verbal	Fillet	160	Pangasianodon hypophthalmus	Basa	SI	Pangasianodon hypophthalmus	MH358383.1	99.762	420	1	0	0	771	Pangasianodon hypophthalmus	COI SPECIES DATABASE	99.76	99.76
DF101	MN756334	Fish market	Mojarra	Verbal	Fillet	95	Oreochromis niloticus	Tilapia	NO	Oreochromis niloticus	MH047232.1	100	603	0	0	0	1114	Oreochromis sp.	COI SPECIES DATABASE	100	100
DF102	MN756335	Fish market	Cazón	Verbal	Fillet	200	Carcharhinus falciformis	Tiburón sedoso	NO	Carcharhinus falciformis	MH719977.1	100	564	0	0	0	1042	Carcharhinus falciformis	COI SPECIES DATABASE	100	100
DF103	MN756336	Fish market	Robalo	Verbal	Fillet	260	Centropomus undecimalis	Robalo blanco	NO	Centropomus undecimalis	KJ641480.1	98.028	507	8	2	0	880	Centropomus undecimalis	COI SPECIES DATABASE	98.2	82.24
DF104	MN756337	Fish market	Mojarra	Verbal	Fillet	110	Oreochromis niloticus	Tilapia	NO	Oreochromis niloticus	MH047232.1	100	540	0	0	0	998	Oreochromis sp.	COI SPECIES DATABASE	100	100
DF105	MN756338	Restaurant	Dorado	Menu	Fillet	209	Acanthocybium solandri	Peto	SI	Acanthocybium solandri	GU225510.1	99.836	609	1	0	0	1120	Acanthocybium solandri	COI SPECIES DATABASE	99.83	99.17
DF107	MN756339	Restaurant	Atún	Menu	Sashimi	205	Thunnus albacares	Atún aleta amarilla	NO	Thunnus albacares	MH085917.1	100	609	0	0	0	1125	Thunnus albacares	COI SPECIES DATABASE	100	100
DF108	MN756340	Restaurant	Salmón	Menu	Sashimi	205	Salmo salar	Salmón del Atlantico	NO	Salmo salar	MG951585.1	99.817	546	1	0	0	1003	Salmo salar	COI SPECIES DATABASE	100	99.81
DF109	MN756341	Restaurant	Robalo	Menu	Sashimi	205	Rachycentron canadum	Cobia o esmedregal	SI	Rachycentron canadum	MH378586.1	100	609	0	0	0	1125	Rachycentron canadum	COI SPECIES DATABASE	100	83.6
DF11	MN756278	Grocery store	Robalo	Label	Fillet	196	Oreochromis niloticus	Tilapia	SI	Oreochromis niloticus	KU565838.1	100	609	0	0	0	1125	Oreochromis sp.	COI SPECIES DATABASE	100	100
DF110	MN756103	Restaurant	Pampano	Menu	Fillet	280	Trachinotus carolinus	Pampano de florida	NO	Trachinotus carolinus	KY402322.1	100	507	0	0	0	937	Trachinotus sp.	COI SPECIES DATABASE	100	92.11
DF115	MN756342	Fish market	Sierra	Verbal	Fillet	90	Hypophthalmichthys molitrix	Carpa plateada	SI	Hypophthalmichthys molitrix	MH087046.1	100	564	0	0	0	1042	Hypophthalmichthys molitrix	COI SPECIES DATABASE	100	99.46
DF116	MN756343	Fish market	Robalo	Verbal	Fillet	110	Hypophthalmichthys molitrix	Carpa plateada	SI	Hypophthalmichthys molitrix	MH087046.1	99.798	495	1	0	0	909	Hypophthalmichthys molitrix	COI SPECIES DATABASE	99.8	99.18
DF117	MN756344	Fish market	Huachinango	Verbal	Fillet	80	Dasyatis americana	Raya látigo blanca	SI	Dasyatis americana	MG837921.1	100	576	0	0	0	1064	Dasyatis americana	COI SPECIES DATABASE	100	87.65
DF118	MN756345	Fish market	Marlin	Label	Fillet	125	Alopias pelagicus	Tiburón zorro	SI	Alopias pelagicus	MH194476.1	100	609	0	0	0	1125	Alopias pelagicus	COI SPECIES DATABASE	100	98.83
DF119	MN756346	Fish market	Marlin	Verbal	Fillet	125	Alopias pelagicus	Tiburón zorro	SI	Alopias pelagicus	MH194476.1	100	561	0	0	0	1037	Alopias pelagicus	COI SPECIES DATABASE	100	98.91
DF12	MN756279	Grocery store	Trucha	Label	Fillet	82	Salmo salar	Salmón del Atlantico	SI	Salmo salar	MH194516.1	100	564	0	0	0	1042	Salmo salar	COI SPECIES DATABASE	100	100
DF120	MN756347	Fish market	Atún	Verbal	Fillet	260	Thunnus albacares	Atún aleta amarilla	NO	Thunnus albacares	MH085917.1	100	558	0	0	0	1031	Thunnus albacares	COI SPECIES DATABASE	100	100
DF121	MN756348	Fish market	Mantarraya	Verbal	Fillet	65	Dasyatis centroura/Dasyatis guttata	Raya látigo lija/Raya látigo del Golfo	NO	Dasyatis centroura	MH379051.1	99.836	609	1	0	0	1120	Dasyatis guttata	COI SPECIES DATABASE	99.83	91.12
DF123	MN756349	Fish market	Mantarraya	Verbal	Fillet	50	Dasyatis americana	Raya látigo blanca	NO	Dasyatis americana	MH378684.1	100	609	0	0	0	1125	Dasyatis americana	COI SPECIES DATABASE	100	88.17
DF124	MN756148	Fish market	Mero	Verbal	Fillet	120	Bagre marinus	Bagre bandera	SI	Bagre marinus	MG837884.1	100	570	0	0	0	1053	Bagre marinus	COI SPECIES DATABASE	100	89.77
DF126	MN756147	Fish market	Pez bobo	Verbal	Fillet	96	Ctenopharyngodon idella	Carpa herbívora	SI	Ctenopharyngodon idella	MG827396.1	99.037	519	5	0	0	931	Ctenopharyngodon idella	COI SPECIES DATABASE	99.21	98.64
DF127	MN756350	Fish market	Peto	Verbal	Fillet	65	Hypophthalmichthys molitrix	Carpa plateada	SI	Hypophthalmichthys molitrix	MH087046.1	100	534	0	0	0	987	Hypophthalmichthys molitrix	COI SPECIES DATABASE	100	99.42
DF128	MN756351	Fish market	Atún	Verbal	Fillet	205	Thunnus albacares	Atún aleta amarilla	NO	Thunnus albacares	MH085917.1	100	480	0	0	0	887	Thunnus albacares	COI SPECIES DATABASE	100	100
DF129	MN756352	Fish market	Atún	Verbal	Fillet	190	Thunnus albacares	Atún aleta amarilla	NO	Thunnus albacares	MH085917.1	100	609	0	0	0	1125	Thunnus albacares	COI SPECIES DATABASE	100	100
DF130	MN756353	Fish market	Tilapia	Verbal	Fillet	54	Oreochromis niloticus	Tilapia	NO	Oreochromis niloticus	MH047232.1	100	564	0	0	0	1042	Oreochromis sp.	COI SPECIES DATABASE	100	100
DF131	MN756470	Restaurant	Marlin	Menu	Tostada	55	Thunnus albacares	Atún aleta amarilla	SI	Thunnus albacares	KU168628.1	98.312	474	8	0	0	832	Thunnus albacares	COI SPECIES DATABASE	98.85	98.3
DF132	MN756354	Restaurant	Atún	Menu	Sashimi	162	Thunnus albacares	Atún aleta amarilla	NO	Thunnus albacares	MG205054.1	100	506	0	0	0	935	Thunnus albacares	COI SPECIES DATABASE	100	99.03
DF133	MN756355	Restaurant	Salmón	Menu	Fillet	328	Salmo salar	Salmón del Atlantico	NO	Salmo salar	MH194516.1	100	603	0	0	0	1114	Salmo salar	COI SPECIES DATABASE	100	100
DF134	MN756356	Restaurant	Robalo	Menu	Fillet	392	Centropomus undecimalis	Robalo blanco	NO	Centropomus undecimalis	JQ365276.1	99.343	609	4	0	0	1103	Centropomus undecimalis	COI SPECIES DATABASE	100	84.08
DF136	MN756357	Restaurant	Atún	Menu	Sashimi	250	Thunnus orientalis/Thunnus thynnus	Atún aleta azul Pacífico/Atún aleta azul Atlántico	NO	Thunnus orientalis/Thunnus thynnus	KU199029.1/AP006034.1	100	609	0	0	0	1125	Thunnus orientalis	COI SPECIES DATABASE	100	99.67
DF137	MN756358	Restaurant	Pez Vela	Menu	Brocheta	85	Thunnus albacares	Atún aleta amarilla	SI	Thunnus albacares	LN908910.1	99.835	606	1	0	0	1114	Thunnus albacares	COI SPECIES DATABASE	99.83	99.67
DF139	MN756359	Restaurant	Lobina	Verbal	Sashimi	295	Scomberomorus cavalla	Carito/Peto	SI	Scomberomorus cavalla	MH119964.1	98.605	430	4	2	0	760	Scomberomorus cavalla	COI SPECIES DATABASE	100	87.56
DF14	MN756474	Grocery store	Atún	Label	Fillet	64.2	Thunnus albacares	Atún aleta amarilla	NO	Thunnus albacares	MH085917.1	98.636	440	6	0	0	780	Thunnus albacares	COI SPECIES DATABASE	98.86	98.63
DF140	MN756360	Restaurant	Basa	Verbal	Fillet	135	Pangasianodon hypophthalmus	Basa	NO	Pangasianodon hypophthalmus	MH194534.1	100	609	0	0	0	1125	Pangasianodon hypophthalmus	COI SPECIES DATABASE	100	99.83
DF141	MN756361	Restaurant	Esmedregal	Verbal	Fillet	205	Seriola dumerili	Medregal Coronado	NO	Seriola dumerili	KY176627.1	100	609	0	0	0	1125	Seriola dumerili	COI SPECIES DATABASE	100	94.2
DF142	MN756362	Restaurant	Atún	Menu	Sashimi	162	Coryphaena hippurus	Dorado	SI	Coryphaena hippurus	GU225565.1	100	609	0	0	0	1125	Coryphaena hippurus	COI SPECIES DATABASE	100	99.5
DF143	MN756146	Restaurant	Cazón	Menu	Caldo	89	Rhizoprionodon terraenovae	Cazón bironche	NO	Rhizoprionodon terraenovae	FJ519280.1	99.821	558	1	0	0	1026	Rhizoprionodon terraenovae	COI SPECIES DATABASE	100	99.09
DF144	MN756363	Restaurant	Marlin	Menu	Taco	95	Istiophorus platypterus	Pez vela	SI	Istiophorus platypterus	JF493693.1	99.836	609	1	0	0	1120	Istiophorus platypterus	COI SPECIES DATABASE	99.83	99.34
DF145	MN756364	Restaurant	Peto	Verbal	Ceviche	81	Seriola rivoliana	Pez fuerte	SI	Seriola rivoliana	MG856408.1	99.818	549	1	0	0	1009	Seriola rivoliana	COI SPECIES DATABASE	99.82	93.74
DF146	MN756365	Fish market	Dorado	Verbal	Fillet	130	Merluccius productus/Merluccius angustimanus	Merluza norteña/Merluza Panameña	SI	Merluccius productus	MG837952.1	100	444	0	0	0	821	Merluccius angustimanus	COI SPECIES DATABASE	100	96.04
DF147	MN756465	Fish market	Huachinango	Verbal	Fillet	120	Seriola rivoliana	Pez fuerte	SI	Seriola rivoliana	MG856408.1	99.586	483	2	0	0	881	Seriola rivoliana	COI SPECIES DATABASE	99.58	94.13
DF148	MN756366	Fish market	Tiburon Azul	Verbal	Seco salado	120	Carcharhinus falciformis	Tiburón sedoso	SI	Carcharhinus falciformis	MH719977.1	99.02	510	5	0	0	915	Carcharhinus falciformis	COI SPECIES DATABASE	99.37	99
DF149	MN756367	Fish market	Mantarraya	Verbal	Seco salado	130	Dasyatis americana	Raya látigo blanca	NO	Dasyatis americana	MH378684.1	100	609	0	0	0	1125	Dasyatis americana	COI SPECIES DATABASE	100	88.17
DF150	MN756368	Fish market	Tiburon Guitarra	Verbal	Seco salado	120	Dasyatis americana	Raya látigo blanca	SI	Dasyatis americana	MG837921.1	100	609	0	0	0	1125	Dasyatis americana	COI SPECIES DATABASE	100	88
DF151	MN756145	Fish market	Merluza	Verbal	Seco salado	150	Merluccius productus/Merluccius angustimanus	Merluza norteña/Merluza Panameña	NO	Merluccius productus	MG837952.1	99.817	546	1	0	0	1003	Merluccius angustimanus	COI SPECIES DATABASE	99.82	95.97
DF152	MN756369	Restaurant	Atún	Menu	Taco	150	Thunnus albacares	Atún aleta amarilla	NO	Thunnus albacares	KX781879.1	100	609	0	0	0	1125	Thunnus albacares	COI SPECIES DATABASE	100	99.83
DF153	MN756370	Restaurant	Huachinango	Menu	Fillet	375	Lutjanus campechanus	Huachinango del Golfo	NO	Lutjanus campechanus	MG856504.1	100	609	0	0	0	1125	Lutjanus campechanus	COI SPECIES DATABASE	100	93.7
DF154	MN756371	Restaurant	Salmón	Menu	Tamal	375	Salmo salar	Salmón del Atlantico	NO	Salmo salar	MG951585.1	100	609	0	0	0	1125	Salmo salar	COI SPECIES DATABASE	100	100
DF155	MN756372	Restaurant	Robalo	Menu	Pescado entero	475	Lutjanus colorado	Pargo colorado	SI	Lutjanus colorado	GU186970.1	100	609	0	0	0	1125	Lutjanus colorado	COI SPECIES DATABASE	100	91.67
DF156	MN756373	Fish market	Pez Vela	Verbal	Fillet	120	Xiphias gladius	Pez espada	SI	Xiphias gladius	MG703572.1	100	566	0	0	0	1046	Xiphias gladius	COI SPECIES DATABASE	100	99.82
DF157	MN756374	Fish market	Cazón	Verbal	Fillet	130	Carcharhinus falciformis	Tiburón sedoso	NO	Carcharhinus falciformis	MH719977.1	100	594	0	0	0	1098	Carcharhinus falciformis	COI SPECIES DATABASE	100	100
DF158	MN756375	Fish market	Peto	Verbal	Fillet	110	Scomberomorus cavalla	Carito/Peto	NO	Scomberomorus cavalla	MH119964.1	100	561	0	0	0	1037	Scomberomorus cavalla	COI SPECIES DATABASE	100	87.57
DF159	MN756144	Fish market	Huachinango	Verbal	Fillet	120	Coryphaena hippurus	Dorado	SI	Coryphaena hippurus	MH194521.1	99.821	558	1	0	0	1026	Coryphaena hippurus	COI SPECIES DATABASE	99.82	99.62
DF16	MN756280	Grocery store	Salmón	Label	Fillet	61.85	Salmo salar	Salmón del Atlantico	NO	Salmo salar	MH194516.1	100	594	0	0	0	1098	Salmo salar	COI SPECIES DATABASE	100	100
DF160	MN756376	Fish market	Lisa	Verbal	Hueva	300	Mugil cephalus	Lisa rayada	NO	Mugil cephalus	KF930146.1	99.836	609	1	0	0	1120	Mugil cephalus	COI SPECIES DATABASE	99.83	96.68
DF161	MN756377	Fish market	Cazón	Verbal	Pescado entero	95	Mustelus henlei	Cazón mamon pardo	NO	Mustelus henlei	KY570345.1	100	609	0	0	0	1125	Mustelus henlei	COI SPECIES DATABASE	100	96.8
DF162	MN756143	Restaurant	Marlin	Menu	Taco	42	Thunnus albacares	Atún aleta amarilla	SI	Thunnus albacares	KU168628.1	100	438	0	0	0	809	Thunnus albacares	COI SPECIES DATABASE	100	99.77
DF163	MN756378	Restaurant	Mero	Verbal	Fillet	196	Oreochromis niloticus	Tilapia	SI	Oreochromis niloticus	MH047232.1	100	609	0	0	0	1125	Oreochromis sp.	COI SPECIES DATABASE	100	100
DF164	MN756379	Restaurant	Atún	Menu	Sashimi	238	Thunnus albacares	Atún aleta amarilla	NO	Thunnus albacares	MH085917.1	100	609	0	0	0	1125	Thunnus albacares	COI SPECIES DATABASE	100	100
DF166	MN756142	Restaurant	Totoaba	Menu	Fillet	438	Totoaba macdonaldi	Totoaba	NO	Totoaba macdonaldi	KX598376.1	98.321	417	7	0	0	732	Totoaba macdonaldi	COI SPECIES DATABASE	98.3	90.27
DF167	MN756141	Restaurant	hamachi	Menu	Sashimi	299	Seriola quinqueradiata	Medregal de Japon	NO	Seriola quinqueradiata	KU199151.1	99.441	537	3	0	0	976	Seriola quinqueradiata	COI SPECIES DATABASE	99.63	93.29
DF168	MN756380	Restaurant	Robalo	Menu	Sushi	58	Centropomus undecimalis	Robalo blanco	NO	Centropomus undecimalis	JQ365276.1	99.179	609	5	0	0	1098	Centropomus undecimalis	COI SPECIES DATABASE	99.83	84.25
DF169	MN756140	Restaurant	Bacalao	Menu	Fillet	371	Anoplopoma fimbria	Bacalao negro	NO	Anoplopoma fimbria	KU168729.1	98.268	462	8	0	0	809	Anoplopoma fimbria	COI SPECIES DATABASE	98.27	84.42
DF17	MN756281	Grocery store	Mojarra	Label	Fillet	62.01	Oreochromis niloticus	Tilapia	NO	Oreochromis niloticus	MH047232.1	100	564	0	0	0	1042	Oreochromis sp.	COI SPECIES DATABASE	100	100
DF171	MN756139	Restaurant	Jurel	Verbal	Taco	45	Mustelus californicus	Cazón mamon	SI	Mustelus californicus	FJ519211.1	99.561	456	2	0	0	832	Mustelus californicus	COI SPECIES DATABASE	99.78	95.33
DF172	MN756381	Restaurant	Atún	Menu	Sushi	160	Thunnus orientalis/Thunnus thynnus	Atún aleta azul Pacífico/Atún aleta azul Atlántico	NO	Thunnus orientalis/Thunnus thynnus	KU199029.1/AP006034.1	99.802	504	1	0	0	926	Thunnus orientalis	COI SPECIES DATABASE	99.8	99.4
DF173	MN756382	Restaurant	Garropa	Menu	Tempura	200	Hyporthodus flavolimbatus	Mero aleta amarilla	NO	Hyporthodus flavolimbatus	KF929989.1	99.836	609	1	0	0	1120	Hyporthodus flavolimbatus	COI SPECIES DATABASE	100	91.71
DF174	MN756138	Restaurant	Black Cod	Menu	Fillet	550	Anoplopoma fimbria	Bacalao negro	NO	Anoplopoma fimbria	LN908933.1	100	573	0	0	0	1059	Anoplopoma fimbria	COI SPECIES DATABASE	100	85.34
DF175	MN756137	Restaurant	Bacalao	Menu	Otro	150	Hypophthalmichthys molitrix	Carpa plateada	SI	Hypophthalmichthys molitrix	MH087046.1	100	576	0	0	0	1064	Hypophthalmichthys molitrix	COI SPECIES DATABASE	100	99.46
DF176	MN756383	Fish market	Huachinango	Verbal	Fillet	48	Hyporthodus flavolimbatus	Mero aleta amarilla	SI	Hyporthodus flavolimbatus	KF929989.1	99.821	558	1	0	0	1026	Hyporthodus flavolimbatus	COI SPECIES DATABASE	99.82	91.8
DF177	MN756136	Fish market	Dorado	Verbal	Fillet	34	Anoplopoma fimbria	Bacalao negro	SI	Anoplopoma fimbria	LN908933.1	100	560	0	0	0	1035	Anoplopoma fimbria	COI SPECIES DATABASE	99.82	85.45
DF178	MN756384	Fish market	Atún	Verbal	Fillet	45	Thunnus albacares	Atún aleta amarilla	NO	Thunnus albacares	MH085917.1	99.312	436	3	0	0	789	Thunnus albacares	COI SPECIES DATABASE	99.31	99.31
DF18	MN756282	Fish market	Mojarra	Verbal	Fillet	160	Oreochromis niloticus	Tilapia	NO	Oreochromis niloticus	MH047232.1	100	429	0	0	0	793	Oreochromis sp.	COI SPECIES DATABASE	100	100
DF19	MN756135	Fish market	Charal	Verbal	Seco salado	150	Anchoa lyolepis	Anchoa mulata	SI	Anchoa lyolepis	MG448793.1	99.792	480	1	0	0	881	Anchoa lyolepis	COI SPECIES DATABASE	100	88.89
DF2	MN756272	Restaurant	Lenguado	Verbal	Fillet	386	Brotula clarkae	Lengua rosada	SI	Brotula barbata	KF461141.1	93.97	597	36	0	0	904	Brotula clarkae	COI SPECIES DATABASE	99.66	84.76
DF20	MN756283	Restaurant	Atún	Menu	Sashimi, Otro	225	Thunnus albacares	Atún aleta amarilla	NO	Thunnus albacares	MH085917.1	100	609	0	0	0	1125	Thunnus albacares	COI SPECIES DATABASE	100	100
DF21	MN756284	Restaurant	Trucha	Menu	Taco	115	Oreochromis niloticus	Tilapia	SI	Oreochromis niloticus	MH047232.1	100	564	0	0	0	1042	Oreochromis sp.	COI SPECIES DATABASE	100	100
DF22	MN756468	Restaurant	Dorado	Verbal	Otro	195	Sphyraena barracuda	Barracuda	SI	Sphyraena barracuda	KX119510.1	98.577	492	7	0	0	870	Sphyraena barracuda	COI SPECIES DATABASE	98.77	98.33
DF23	MN756285	Restaurant	Huachinango	Menu	Fillet	235	Lutjanus colorado	Pargo colorado	NO	Lutjanus colorado	KJ557438.1	99.099	444	4	0	0	798	Lutjanus colorado	COI SPECIES DATABASE	99.09	90.25
DF24	MN756286	Restaurant	Mantarraya	Menu	Fillet	165	Dasyatis americana	Raya látigo blanca	NO	Dasyatis americana	MH378684.1	100	609	0	0	0	1125	Dasyatis americana	COI SPECIES DATABASE	100	88.17
DF25	MN756287	Restaurant	Jurel	Menu	Sashimi	195	Seriola rivoliana	Pez fuerte	NO	Seriola rivoliana	MH194546.1	99.836	609	1	0	0	1120	Seriola rivoliana	COI SPECIES DATABASE	99.83	94.03
DF26	MN756288	Restaurant	Atún	Menu	Ceviche	70	Thunnus albacares	Atún aleta amarilla	NO	Thunnus albacares	MH085917.1	99.797	492	1	0	0	904	Thunnus albacares	COI SPECIES DATABASE	99.79	99.79
DF27	MN756134	Restaurant	Dorado	Verbal	Ceviche	70	Coryphaena hippurus	Dorado	NO	Coryphaena hippurus	GU440290.1	100	603	0	0	0	1114	Coryphaena hippurus	COI SPECIES DATABASE	100	99.49
DF29	MN756289	Restaurant	Trucha	Menu	Fillet	260	Oncorhynchus mykiss	Trucha arcoiris	NO	Oncorhynchus mykiss	MH194529.1	98.309	414	6	1	0	725	Oncorhynchus mykiss	COI SPECIES DATABASE	98.77	98.52
DF3	MN756471	Restaurant	Mojarra	Verbal	Ceviche	55	Oreochromis niloticus	Tilapia	NO	Oreochromis niloticus	MH047232.1	98.589	496	5	2	0	876	Oreochromis sp.	COI SPECIES DATABASE	98.98	98.98
DF30	MN756290	Restaurant	Salmón	Menu	Caldo	99	Salmo salar	Salmón del Atlantico	NO	Salmo salar	MG951585.1	100	608	0	0	0	1123	Salmo salar	COI SPECIES DATABASE	100	100
DF31	MN756291	Restaurant	Salmón	Menu	Sushi	40	Oncorhynchus keta	Salmón chum	NO	Oncorhynchus keta	KX145589.1	99.834	603	1	0	0	1109	Oncorhynchus keta	COI SPECIES DATABASE	99.83	99.82
DF32	MN756292	Restaurant	Pez Volador	Menu	Sushi	40	Mallotus villosus	Capelan	SI	Mallotus villosus	KY018749.1	99.803	507	1	0	0	931	Mallotus villosus	COI SPECIES DATABASE	99.8	87.55
DF33	MN756133	Restaurant	Anguila	Menu	Sushi	40	Anguilla anguilla	Anguila	NO	Anguilla anguilla	KY176387.1	100	561	0	0	0	1037	Anguilla anguilla	COI SPECIES DATABASE	100	99.28
DF34	MN756293	Restaurant	Robalo	Menu	Sushi	40	Centropomus undecimalis	Robalo blanco	NO	Centropomus undecimalis	JQ365276.1	99.343	609	4	0	0	1103	Centropomus undecimalis	COI SPECIES DATABASE	100	84.08
DF35	MN756294	Restaurant	Atún	Menu	Sushi	40	Thunnus albacares	Atún aleta amarilla	NO	Thunnus albacares	MH085917.1	100	606	0	0	0	1120	Thunnus albacares	COI SPECIES DATABASE	100	100
DF36	MN756295	Restaurant	Mojarra	Verbal	Sushi	110	Coryphaena hippurus	Dorado	SI	Coryphaena hippurus	DQ885090.1	100	606	0	0	0	1120	Coryphaena hippurus	COI SPECIES DATABASE	100	99.82
DF37	MN756296	Restaurant	Peto	Verbal	Fillet	25	Scomberomorus cavalla	Carito/Peto	NO	Scomberomorus cavalla	MH119964.1	99.834	603	1	0	0	1109	Scomberomorus cavalla	COI SPECIES DATABASE	100	87.89
DF38	MN756297	Fish market	Mojarra	Verbal	Fillet	130	Oreochromis aureus	Tilapia	NO	Oreochromis aureus	KY454447.1	100	600	0	0	0	1109	Oreochromis aureus	COI SPECIES DATABASE	100	99.67
DF39	MN756298	Fish market	Dorado	Verbal	Fillet	170	Oreochromis aureus	Tilapia	SI	Oreochromis aureus	KY454447.1	98.978	489	5	0	0	876	Oreochromis aureus	COI SPECIES DATABASE	99.18	98.97
DF40	MN756299	Fish market	Huachinango	Verbal	Fillet	185	Bagre marinus	Bagre bandera	SI	Bagre marinus	MG837884.1	100	609	0	0	0	1125	Bagre marinus	COI SPECIES DATABASE	100	89.55
DF41	MN756132	Restaurant	Peto	Verbal	Caldo	135	Scomberomorus cavalla	Carito/Peto	NO	Scomberomorus cavalla	MH119964.1	99.821	558	1	0	0	1026	Scomberomorus cavalla	COI SPECIES DATABASE	100	87.1
DF42	MN756300	Restaurant	Mero	Verbal	Fillet	165	Centropomus undecimalis	Robalo blanco	SI	Centropomus undecimalis	JQ365276.1	99.154	591	5	0	0	1064	Centropomus undecimalis	COI SPECIES DATABASE	99.83	83.68
DF43	MN756301	Restaurant	Tilapia	Menu	Fillet	134	Oreochromis niloticus	Tilapia	NO	Oreochromis niloticus	MH047232.1	100	609	0	0	0	1125	Oreochromis sp.	COI SPECIES DATABASE	100	100
DF44	MN756100	Grocery store	Merluza	Label	Fillet	123	Merluccius productus	Merluza norteña	NO	Merluccius productus	KX017727.1	100	534	0	0	0	987	Merluccius productus	COI SPECIES DATABASE	100	96.07
DF45	MN756302	Grocery store	Blanco de Oriente	Label	Fillet	99	Oreochromis niloticus	Tilapia	SI	Oreochromis niloticus	MH047232.1	99.636	549	2	0	0	1003	Oreochromis sp.	COI SPECIES DATABASE	99.64	99.64
DF46	MN756303	Grocery store	Sierra	Label	Fillet	289	Scomberomorus sierra	Sierra del Pacífico	NO	Scomberomorus sierra	GU440514.1	99.672	609	2	0	0	1114	Scomberomorus sierra	COI SPECIES DATABASE	99.67	94.53
DF49	MN756304	Fish market	Mero	Verbal	Fillet	300	Seriola rivoliana	Pez fuerte	SI	Seriola rivoliana	MG856420.1	99.442	538	1	2	0	976	Seriola rivoliana	COI SPECIES DATABASE	98.88	93.14
DF5	MN756131	Restaurant	Atún	Menu	Sashimi	225	Thunnus albacares	Atún aleta amarilla	NO	Thunnus albacares	MH085917.1	99.567	462	2	0	0	843	Thunnus albacares	COI SPECIES DATABASE	99.57	99.56
DF50	MN756305	Fish market	Cazón	Verbal	Fillet	150	Carcharhinus leucas	Tiburón toro	NO	Carcharhinus leucas	MH911158.1	99.773	441	1	0	0	809	Carcharhinus leucas	COI SPECIES DATABASE	99.77	96.12
DF51	MN756101	Fish market	Salmón	Verbal	Fillet	400	Salmo salar	Salmón del Atlantico	NO	Salmo salar	MH194516.1	100	561	0	0	0	1037	Salmo salar	COI SPECIES DATABASE	100	100
DF52	MN756306	Fish market	Tilapia	Verbal	Fillet	100	Oreochromis aureus//Oreochromis niloticus	Tilapia	NO	Oreochromis aureus	KU565831.1	100	417	0	0	0	771	Oreochromis niloticus	COI SPECIES DATABASE	100	99.76
DF53	MN756307	Grocery store	Pescado	Label	Posta	69	Pangasianodon hypophthalmus	Basa	-	Pangasianodon hypophthalmus	MH194534.1	100	609	0	0	0	1125	Pangasianodon hypophthalmus	COI SPECIES DATABASE	100	99.83
DF54	MN756102	Grocery store	Salmón	Label	Sushi	152	Salmo salar	Salmón del Atlantico	NO	Salmo salar	KU756217.1	100	555	0	0	0	1026	Salmo salar	COI SPECIES DATABASE	99.82	99.82
DF56	MN756308	Grocery store	Salmón	Label	Sashimi	657	Salmo salar	Salmón del Atlantico	NO	Salmo salar	MG951585.1	99.833	600	1	0	0	1103	Salmo salar	COI SPECIES DATABASE	99.83	99.83
DF57	MN756309	Restaurant	Basa	Verbal	Fillet	145	Pangasianodon hypophthalmus	Basa	NO	Pangasianodon hypophthalmus	MH194534.1	100	609	0	0	0	1125	Pangasianodon hypophthalmus	COI SPECIES DATABASE	100	99.83
DF58	MN756310	Restaurant	Atún	Menu	Fillet	153	Thunnus albacares	Atún aleta amarilla	NO	Thunnus albacares	MH085917.1	100	564	0	0	0	1042	Thunnus albacares	COI SPECIES DATABASE	100	100
DF6	MN756273	Restaurant	Robalo	Menu	Fillet	340	Centropomus undecimalis	Robalo blanco	NO	Centropomus undecimalis	KJ641480.1	99.251	534	4	0	0	965	Centropomus undecimalis	COI SPECIES DATABASE	100	83.8
DF61	MN756130	Grocery store	Salmón	Label	Fillet	99	Oncorhynchus gorbuscha	Salmón rosado	NO	Oncorhynchus gorbuscha	MG951608.1	100	512	0	0	0	946	Oncorhynchus gorbuscha	COI SPECIES DATABASE	99.81	94.35
DF62	MN756311	Grocery store	Mojarra	Label	Fillet	149	Oreochromis niloticus	Tilapia	NO	Oreochromis niloticus	MH047232.1	100	606	0	0	0	1120	Oreochromis sp.	COI SPECIES DATABASE	100	100
DF63	MN756312	Grocery store	Robalo	Label	Fillet	599	Hyporthodus acanthistius	Baqueta	SI	Epinephelus acanthistius	HQ010051.1	100	486	0	0	0	898	Hyporthodus acanthistius	COI SPECIES DATABASE	100	92.34
DF64	MN756150	Grocery store	Basa	Label	Fillet	84	Pangasianodon hypophthalmus	Basa	NO	Pangasianodon hypophthalmus	MH358383.1	100	437	0	0	0	808	Pangasianodon hypophthalmus	COI SPECIES DATABASE	100	100
DF65	MN756313	Grocery store	Tilapia	Label	Fillet	99	Oreochromis niloticus	Tilapia	NO	Oreochromis niloticus	MH047232.1	100	609	0	0	0	1125	Oreochromis sp.	COI SPECIES DATABASE	100	100
DF66	MN756314	Grocery store	Basa	Label	Fillet	76	Pangasianodon hypophthalmus	Basa	NO	Pangasianodon hypophthalmus	MG837966.1	100	609	0	0	0	1125	Pangasianodon hypophthalmus	COI SPECIES DATABASE	100	99.82
DF67	MN756129	Grocery store	Cazón	Label	Fillet	129	Prionace glauca	Tiburón azul	NO	Prionace glauca	MH719984.1	99.471	567	3	0	0	1031	Prionace glauca	COI SPECIES DATABASE	99.64	99.47
DF68	MN756149	Grocery store	Atún	Label	Fillet	69	Thunnus albacares	Atún aleta amarilla	NO	Thunnus albacares	KU945033.1	99.81	525	1	0	0	965	Thunnus albacares	COI SPECIES DATABASE	100	99.62
DF7	MN756274	Grocery store	Salmón	Label	Sushi	69	Salmo salar	Salmón del Atlantico	NO	Salmo salar	MG951585.1	100	609	0	0	0	1125	Salmo salar	COI SPECIES DATABASE	100	100
DF70	MN756128	Grocery store	Pescado	Label	Fillet	69	Merluccius productus	Merluza norteña	-	Merluccius productus	KX017727.1	99.283	558	4	0	0	1009	Merluccius productus	COI SPECIES DATABASE	99.46	95.7
DF71	MN756464	Grocery store	Pescado	Label	Fillet	84.75	Chloroscombrus chrysurus	Horqueta del Atlántico	-	Chloroscombrus chrysurus	MF999192.1	98.594	498	7	0	0	881	Chloroscombrus chrysurus	COI SPECIES DATABASE	98.59	85.54
DF72	MN756315	Grocery store	Basa	Label	Fillet	121	Pangasianodon hypophthalmus	Basa	NO	Pangasianodon hypophthalmus	MH194534.1	100	609	0	0	0	1125	Pangasianodon hypophthalmus	COI SPECIES DATABASE	100	99.83
DF73	MN756127	Grocery store	Anchoa del cantábrico	Label	Fillet	1400	Engraulis encrasicolus	Anchoa europea	NO	Engraulis encrasicolus	MG729555.1	99.632	543	2	0	0	992	Engraulis encrasicolus	COI SPECIES DATABASE	100	97.74
DF75	MN756316	Grocery store	Abadejo	Label	Fillet	135	Gadus chalcogrammus	Abadejo	NO	Gadus chalcogrammus	KY018788.1	100	600	0	0	0	1109	Gadus chalcogrammus	COI SPECIES DATABASE	100	99.47
DF76	MN756126	Grocery store	Trucha	Label	Fillet	379	Oncorhynchus mykiss	Trucha arcoiris	NO	Oncorhynchus mykiss	MG951601.1	100	600	0	0	0	1109	Oncorhynchus mykiss	COI SPECIES DATABASE	100	99.83
DF77	MN756125	Grocery store	Bacalao	Label	Fillet	380	Gadus macrocephalus	Bacalao del Pacífico	NO	Gadus macrocephalus	NC_036931.1	99.49	588	3	0	0	1070	Gadus macrocephalus	COI SPECIES DATABASE	99.49	96.6
DF78	MN756317	Grocery store	Robalo	Label	Fillet	449	Lopholatilus chamaeleonticeps	Conejo amarillo	SI	Lopholatilus chamaeleonticeps	MH379049.1	99.796	489	1	0	0	898	Lopholatilus chamaeleonticeps	COI SPECIES DATABASE	99.79	85.19
DF79	MN756318	Grocery store	Huachinango	Label	Fillet	438	Brotula clarkae	Lengua rosada	SI	Brotula barbata	KF461141.1	94.089	609	36	0	0	926	Brotula clarkae	COI SPECIES DATABASE	99.67	84.87
DF8	MN756275	Grocery store	Atún	Label	Sushi	69	Centropomus undecimalis	Robalo blanco	SI	Centropomus undecimalis	JQ365276.1	99.333	600	4	0	0	1086	Centropomus undecimalis	COI SPECIES DATABASE	100	84.09
DF80	MN756319	Grocery store	Lenguado	Label	Fillet	480.18	Pleuronectes platessa	Solla Europea	NO	Pleuronectes platessa	MG253490.1	100	609	0	0	0	1125	Pleuronectes platessa	COI SPECIES DATABASE	100	95.38
DF81	MN756320	Grocery store	Trucha	Label	Fillet	455	Oncorhynchus mykiss	Trucha arcoiris	NO	Oncorhynchus mykiss	MG951598.1	99.573	468	2	0	0	854	Oncorhynchus mykiss	COI SPECIES DATABASE	99.57	99.57
DF82	MN756321	Grocery store	Tilapia	Label	Fillet	199	Oreochromis niloticus/Oreochromis mossambicus	Tilapia	NO	Oreochromis niloticus	MH577532.1	100	609	0	0	0	1125	Oreochromis mossambicus	COI SPECIES DATABASE	100	100
DF83	MN756322	Grocery store	Huachinango	Label	Ceviche, Fillet	399	Paranthias colonus	Cadernal	SI	Paranthias colonus	GU440449.1	99.836	609	1	0	0	1120	Paranthias colonus	COI SPECIES DATABASE	100	90.5
DF84	MN756323	Restaurant	Lenguado	Menu	Ceviche	135	Paralichthys lethostigma	Lenguado limpio	NO	Paralichthys lethostigma	MG837973.1	100	528	0	0	0	976	Paralichthys lethostigma	COI SPECIES DATABASE	100	84.39
DF85	MN756324	Restaurant	Dorado	Verbal	Fillet	195	Seriola dumerili	Medregal Coronado	SI	Seriola dumerili	MG837997.1	100	536	0	0	0	990	Seriola dumerili	COI SPECIES DATABASE	99.81	94.04
DF86	MN756325	Restaurant	Robalo	Menu	Pescado entero	275	Centropomus undecimalis	Robalo blanco	NO	Centropomus undecimalis	KJ641480.1	99.132	576	5	0	0	1037	Centropomus undecimalis	COI SPECIES DATABASE	99.82	83.6
DF87	MN756326	Restaurant	Marlin	Menu	Taco	70	Makaira nigricans/Istiompax indica	Marlin azul/ Marlin negro	NO	Makaira nigricans	KU668657.1	100	546	0	0	0	1009	Istiompax indica	COI SPECIES DATABASE	100	99.08
DF88	MN756124	Restaurant	Cazón	Menu	Taco	35	Carcharhinus acronotus	Tiburón cangüay	NO	Carcharhinus acronotus	MH911288.1	98.857	525	6	0	0	937	Carcharhinus acronotus	COI SPECIES DATABASE	98.85	95.98
DF89	MN756327	Restaurant	Peto	Verbal	Taco	90	Scomberomorus cavalla	Carito/Peto	NO	Scomberomorus cavalla	MH119964.1	100	609	0	0	0	1125	Scomberomorus cavalla	COI SPECIES DATABASE	100	87.89
DF9	MN756276	Grocery store	Merluza	Label	Fillet	48	Merluccius australis	Merluza austral	NO	Merluccius australis	KM255105.1	100	582	0	0	0	1075	Merluccius australis	COI SPECIES DATABASE	100	96.01
DF90	MN756123	Restaurant	Sierra	Menu	Ensalada	70	Scomberomorus cavalla	Carito/Peto	SI	Scomberomorus cavalla	MH119964.1	98.81	420	5	0	0	749	Scomberomorus cavalla	COI SPECIES DATABASE	99.4	85.95
DF91	MN756328	Restaurant	Trucha	Menu	Sashimi	295	Oncorhynchus mykiss	Trucha arcoiris	NO	Oncorhynchus mykiss	MG951601.1	100	449	0	0	0	830	Oncorhynchus mykiss	COI SPECIES DATABASE	99.78	99.55
DF94	MN756329	Restaurant	Esmedregal	Menu	Fillet	327	Seriola dumerili	Medregal Coronado	NO	Seriola dumerili	MG837997.1	99.797	492	1	0	0	904	Seriola dumerili	COI SPECIES DATABASE	99.79	94.38
DF95	MN756330	Fish market	Salmón	Verbal	Fillet	400	Salmo salar	Salmón del Atlantico	NO	Salmo salar	MH194516.1	100	603	0	0	0	1114	Salmo salar	COI SPECIES DATABASE	100	100
DF96	MN756476	Fish market	Cazón	Verbal	Fillet	190	Carcharhinus brevipinna	Tiburón aleta negra	NO	Carcharhinus brevipinna	MH119961.1	100	423	0	0	0	782	Carcharhinus brevipinna	COI SPECIES DATABASE	100	100
DF97	MN756331	Fish market	Mojarra	Verbal	Fillet	180	Oreochromis niloticus	Tilapia	NO	Oreochromis niloticus	MH047232.1	100	609	0	0	0	1125	Oreochromis sp.	COI SPECIES DATABASE	100	100
DF98	MN756332	Fish market	Cazón	Verbal	Fillet	150	Carcharhinus falciformis	Tiburón sedoso	NO	Carcharhinus falciformis	MH719977.1	100	600	0	0	0	1109	Carcharhinus falciformis	COI SPECIES DATABASE	100	100

## Sheet: CANCUN SEAFOOD
CANCUN										RESULTADOS GENBANK								RESULTADOS BARCODE OF LIFE DATABASE (BOLD)
Unique ID	Accession number	Vendor Type	Commercial name	Source of commercial name	Type of sample	Price per Kg or portion (MX)	Genetic ID	Commercial name	Mislabeling?	Genetic ID	Subject accession version	% Identity	Alignment length	Mismatches	Gap opens	e-value	Bit score	Genetic ID	Search DataBase	Top %	Low %
CUN10	MN756170	Grocery store	Merluza	Label	Fillet	114	Merluccius productus	Merluza panameña	NO	Merluccius productus	KX017727.1	99.615	519	2	0	0	948	Merluccius productus	COI SPECIES DATABASE	99.81	95.91
CUN101	MN756438	Grocery store	Salmón	Label	Fillet	319	Salmo salar	Salmón del Atlántico	NO	Salmo salar	MH194516.1	100	486	0	0	0	898	Salmo salar	COI SPECIES DATABASE	100	100
CUN102	MN756440	Grocery store	Tilapia	Label	Fillet	99.5	Oreochromis aureus	Tilapia	NO	Oreochromis aureus	KU565831.1	99.831	591	1	0	0	1086	Oreochromis aureus	COI SPECIES DATABASE	99.83	99.49
CUN103	MN756439	Grocery store	Basa	Label	Fillet	84	Pangasianodon hypophthalmus	Basa	NO	Pangasianodon hypophthalmus	MH358383.1	100	495	0	0	0	915	Pangasianodon hypophthalmus	COI SPECIES DATABASE	100	100
CUN104	MN756441	Grocery store	Atún	Label	Fillet	249	Thunnus albacares	Atún aleta amarilla	NO	Thunnus albacares	MH085917.1	100	609	0	0	0	1125	Thunnus albacares	COI SPECIES DATABASE	100	100
CUN106	MN756442	Grocery store	Salmón	Label	Fillet	101	Oncorhynchus gorbuscha	Salmón rosado	NO	Oncorhynchus gorbuscha	MG951608.1	100	561	0	0	0	1037	Oncorhynchus gorbuscha	COI SPECIES DATABASE	100	94.47
CUN108	MN756167	Grocery store	Tilapia	Label	Fillet	102	Oreochromis niloticus	Tilapia	NO	Oreochromis niloticus	MH047232.1	100	606	0	0	0	1120	Oreochromis sp.	COI SPECIES DATABASE	100	100
CUN11	MN756151	Grocery store	Tilapia	Label	Fillet	238	Oreochromis niloticus/Oreochromis mossambicus	Tilapia	NO	Oreochromis niloticus	MH577532.1	100	597	0	0	0	1103	Oreochromis mossambicus	COI SPECIES DATABASE	100	100
CUN111	MN756443	Grocery store	Tilapia	Label	Fillet	119	Oreochromis mossambicus	Tilapia	NO	Oreochromis niloticus	MH047232.1	97.326	561	15	0	0	953	Oreochromis mossambicus	COI SPECIES DATABASE	98.75	97.33
CUN112	MN756444	Restaurant	Atún	Menu	Ceviche	190	Thunnus albacares	Atún aleta amarilla	NO	Thunnus albacares	MH085917.1	99.836	609	1	0	0	1120	Thunnus albacares	COI SPECIES DATABASE	100	99.83
CUN113	MN756445	Restaurant	Tilapia	Verbal	Otro	115	Pangasianodon hypophthalmus	Basa	SI	Pangasianodon hypophthalmus	MH194508.2	99.773	441	1	0	0	809	Pangasianodon hypophthalmus	COI SPECIES DATABASE	99.77	99.75
CUN114	MN756478	Restaurant	Cazón	Menu	Otro	145	Prionace glauca	Tiburón azul	NO	Prionace glauca	MH719984.1	100	423	0	0	0	782	Prionace glauca	COI SPECIES DATABASE	100	100
CUN115	MN756446	Restaurant	Tilapia	Verbal	Ceviche	145	Pangasianodon hypophthalmus	Basa	SI	Pangasianodon hypophthalmus	MH194508.2	100	449	0	0	0	830	Pangasianodon hypophthalmus	COI SPECIES DATABASE	100	100
CUN116	MN756447	Restaurant	Atún	Menu	Sashimi	245	Thunnus albacares	Atún aleta amarilla	NO	Thunnus albacares	MH085917.1	98.795	498	6	0	0	887	Thunnus albacares	COI SPECIES DATABASE	99.28	98.8
CUN117	MN756448	Restaurant	Salmón	Menu	Otro	130	Salmo salar	Salmón del Atlántico	NO	Salmo salar	MH194516.1	99.387	489	3	0	0	887	Salmo salar	COI SPECIES DATABASE	99.38	99.38
CUN118	MN756449	Restaurant	Marlin	Menu	Otro	110	Thunnus albacares	Atún aleta amarilla	SI	Thunnus albacares	MH085917.1	100	567	0	0	0	1048	Thunnus albacares	COI SPECIES DATABASE	100	100
CUN119	MN756450	Restaurant	Dorado	Verbal	Taco	80	Coryphaena hippurus	Dorado	NO	Coryphaena hippurus	MH194521.1	100	555	0	0	0	1026	Coryphaena hippurus	COI SPECIES DATABASE	100	99.81
CUN12	MN756390	Grocery store	Salmón	Label	Fillet	604	Salmo salar	Salmón del Atlántico	NO	Salmo salar	MH194516.1	100	600	0	0	0	1109	Salmo salar	COI SPECIES DATABASE	100	100
CUN120	MN756451	Grocery store	Salmón	Label	Fillet	300	Salmo salar	Salmón del Atlántico	NO	Salmo salar	MH194516.1	100	564	0	0	0	1042	Salmo salar	COI SPECIES DATABASE	100	100
CUN121	MN756169	Grocery store	Huachinango	Label	Fillet	499	Lutjanus purpureus/Lutjanus campechanus	Pargo rojo/Huachinango del Golfo	NO	Lutjanus purpureus	KU313736.1	99.636	549	2	0	0	1003	Lutjanus campechanus	COI SPECIES DATABASE	99.63	92.86
CUN125	MN756452	Grocery store	Atún	Label	Sashimi	900	Thunnus albacares	Atún aleta amarilla	NO	Thunnus albacares	MH085917.1	99.821	558	1	0	0	1026	Thunnus albacares	COI SPECIES DATABASE	100	99.82
CUN126	MN756453	Restaurant	Basa	Verbal	Taco	19	Pangasianodon hypophthalmus	Basa	NO	Pangasianodon hypophthalmus	MH358383.1	100	518	0	0	0	957	Pangasianodon hypophthalmus	COI SPECIES DATABASE	100	99.81
CUN127	MN756154	Restaurant	Atún	Menu	Otro	27	Thunnus albacares	Atún aleta amarilla	NO	Thunnus albacares	KX781879.1	100	600	0	0	0	1109	Thunnus albacares	COI SPECIES DATABASE	100	99.83
CUN128	MN756454	Restaurant	Basa	Verbal	Empanada	10	Pangasianodon hypophthalmus	Basa	NO	Pangasianodon hypophthalmus	MG837966.1	100	480	0	0	0	887	Pangasianodon hypophthalmus	COI SPECIES DATABASE	100	99.79
CUN129	MN756455	Restaurant	Salmón	Menu	Sashimi	245	Salmo salar	Salmón del Atlántico	NO	Salmo salar	MH194516.1	99.537	432	2	0	0	787	Salmo salar	COI SPECIES DATABASE	99.53	99.53
CUN13	MN756391	Grocery store	Pescado Blanco	Label	Fillet	183	Pangasianodon hypophthalmus	Basa	SI	Pangasianodon hypophthalmus	MH194534.1	100	609	0	0	0	1125	Pangasianodon hypophthalmus	COI SPECIES DATABASE	100	99.83
CUN130	MN756155	Restaurant	Atún	Menu	Sashimi	245	Thunnus albacares	Atún aleta amarilla	NO	Thunnus albacares	MH085917.1	100	483	0	0	0	893	Thunnus albacares	COI SPECIES DATABASE	100	100
CUN131	MN756159	Restaurant	Mero	Verbal	Sashimi	245	Opisthonema libertate	Sardina crinuda	SI	Opisthonema libertate	KU587827.1	99.803	507	1	0	0	931	Opisthonema libertate	COI SPECIES DATABASE	99.8	87.97
CUN134	MN756456	Restaurant	Atún	Menu	Sashimi	170	Thunnus albacares	Atún aleta amarilla	NO	Thunnus albacares	MH085917.1	100	540	0	0	0	998	Thunnus albacares	COI SPECIES DATABASE	100	100
CUN135	MN756165	Restaurant	Cazón	Menu	Otro	225	Rhizoprionodon terraenovae	Cazón bironche	NO	Rhizoprionodon terraenovae	KF461226.1	98.594	498	7	0	0	881	Rhizoprionodon terraenovae	COI SPECIES DATABASE	98.59	97.44
CUN136	MN756457	Restaurant	Salmón	Menu	Fillet	325	Salmo salar	Salmón del Atlántico	NO	Salmo salar	KX145469.1	100	564	0	0	0	1042	Salmo salar	COI SPECIES DATABASE	100	99.29
CUN138	MN756458	Restaurant	Atún	Menu	Fillet	171	Thunnus albacares	Atún aleta amarilla	NO	Thunnus albacares	KX781879.1	99.069	537	5	0	0	965	Thunnus albacares	COI SPECIES DATABASE	99.31	98.88
CUN139	MN756459	Restaurant	Salmón	Menu	Fillet	370	Oncorhynchus keta	Salmón chum	NO	Oncorhynchus keta	KX145589.1	98.864	528	6	0	0	942	Oncorhynchus keta	COI SPECIES DATABASE	99.05	99.04
CUN140	MN756472	Restaurant	Salmón	Menu	Fillet	285	Salmo salar	Salmón del Atlántico	NO	Salmo salar	MH194516.1	98.569	489	7	0	0	865	Salmo salar	COI SPECIES DATABASE	98.57	98.57
CUN141	MN756460	Restaurant	Tilapia	Menu	Fillet	180	Oreochromis niloticus	Tilapia	NO	Oreochromis niloticus	MH047232.1	98.857	525	6	0	0	937	Oreochromis sp.	COI SPECIES DATABASE	98.86	98.86
CUN142	MN756461	Restaurant	Dorado	Menu	Fillet	222	Acanthocybium solandri	Peto	SI	Acanthocybium solandri	KX768119.1	99.821	558	1	0	0	1026	Acanthocybium solandri	COI SPECIES DATABASE	100	99.46
CUN143	MN756462	Restaurant	Dorado	Menu	Fillet	220	Acanthocybium solandri	Peto	SI	Acanthocybium solandri	KX768119.1	99.821	558	1	0	0	1026	Acanthocybium solandri	COI SPECIES DATABASE	99.82	99.46
CUN15	MN756392	Grocery store	Figuritas Pescado	Label	Fillet	69	Opisthonema libertate	Sardina crinuda	-	Opisthonema libertate	KU587827.1	100	495	0	0	0	915	Opisthonema libertate	COI SPECIES DATABASE	100	88.28
CUN16	MN756393	Restaurant	Mero	Verbal	Ceviche	35	Pangasianodon hypophthalmus	Basa	SI	Pangasianodon hypophthalmus	MH358383.1	100	444	0	0	0	821	Pangasianodon hypophthalmus	COI SPECIES DATABASE	100	100
CUN17	MN756394	Restaurant	Mero	Verbal	Taco	34	Pangasianodon hypophthalmus	Basa	SI	Pangasianodon hypophthalmus	MH194508.2	100	561	0	0	0	1037	Pangasianodon hypophthalmus	COI SPECIES DATABASE	100	99.82
CUN19	MN756156	Restaurant	Atún	Menu	Ceviche	65	Thunnus albacares/Thunnus tonggol	Atún aleta amarilla/Global	NO	Thunnus albacares	MH085917.1	98.896	453	5	0	0	809	Thunnus tonggol	COI SPECIES DATABASE	98.9	98.9
CUN2	MN756385	Restaurant	Mantarraya	Menu	Taco	35	Dasyatis americana	Raya látigo blanca	NO	Dasyatis americana	MG837921.1	98.889	450	5	0	0	804	Dasyatis americana	COI SPECIES DATABASE	98.85	85.98
CUN20	MN756395	Restaurant	Mero	Verbal	Ceviche	30	Pangasianodon hypophthalmus	Basa	SI	Pangasianodon hypophthalmus	MH358383.1	98.947	475	5	0	0	850	Pangasianodon hypophthalmus	COI SPECIES DATABASE	98.94	98.82
CUN22	MN756396	Restaurant	Mero	Verbal	Fillet	100	Pangasianodon hypophthalmus	Basa	SI	Pangasianodon hypophthalmus	MG837966.1	99.821	558	1	0	0	1026	Pangasianodon hypophthalmus	COI SPECIES DATABASE	99.82	99.64
CUN24	MN756160	Restaurant	Cazón	Menu	Empanada	75	Ctenopharyngodon idella	Carpa herbívora	SI	Ctenopharyngodon idella	MG827396.1	100	462	0	0	0	854	Ctenopharyngodon idella	COI SPECIES DATABASE	100	99.56
CUN25	MN756397	Restaurant	Lisa	Menu	Otro	180	Mugil cephalus	Lisa rayada	NO	Mugil cephalus	KF930146.1	100	609	0	0	0	1125	Mugil cephalus	COI SPECIES DATABASE	100	96.85
CUN26	MN756398	Restaurant	Mero	Menu	Fillet	160	Ctenopharyngodon idella	Carpa herbívora	SI	Ctenopharyngodon idella	MG827396.1	100	606	0	0	0	1120	Ctenopharyngodon idella	COI SPECIES DATABASE	100	99.66
CUN27	MN756163	Fish market	Cazón	Verbal	Fillet	95	Rhizoprionodon terraenovae	Cazón bironche	NO	Rhizoprionodon terraenovae	HM991184.1	99.02	510	5	0	0	915	Rhizoprionodon terraenovae	COI SPECIES DATABASE	99.4	98.21
CUN28	MN756399	Fish market	Boquinete	Verbal	Fillet	360	Lachnolaimus maximus	Boquinete	NO	Lachnolaimus maximus	JQ841241.1	100	606	0	0	0	1120	Lachnolaimus maximus	COI SPECIES DATABASE	100	85.41
CUN3	MN756162	Restaurant	Tilapia	Verbal	Ceviche, Otro	35	Oreochromis niloticus	Tilapia	NO	Oreochromis niloticus	MH047232.1	99.812	533	0	1	0	977	Oreochromis sp.	COI SPECIES DATABASE	100	100
CUN30	MN756400	Fish market	Coronado	Verbal	Fillet	195	Seriola rivoliana	Pez fuerte	NO	Seriola rivoliana	KF461237.1	99.836	609	1	0	0	1120	Seriola rivoliana	COI SPECIES DATABASE	99.83	93.86
CUN31	MN756473	Fish market	Mero	Verbal	Fillet	350	Epinephelus guttatus	Mero colorado	NO	Epinephelus guttatus	KF929850.1	98.225	507	9	0	0	887	Epinephelus guttatus	COI SPECIES DATABASE	98.21	85.32
CUN32	MN756171	Fish market	Cazón	Verbal	Seco salado	190	Carcharhinus leucas	Tiburón toro	NO	Carcharhinus leucas	MH230955.1	100	561	0	0	0	1037	Carcharhinus leucas	COI SPECIES DATABASE	100	96.06
CUN35	MN756401	Fish market	Cazón	Verbal	Fillet	90	Mustelus canis	Cazón dienton	NO	Mustelus canis	MH379055.1	100	609	0	0	0	1125	Mustelus canis	COI SPECIES DATABASE	100	96.8
CUN36	MN756463	Fish market	Mero	Verbal	Fillet	160	Caulolatilus microps	Blanquillo lucio	SI	Caulolatilus microps	MH378648.1	99.301	429	3	0	0	776	Caulolatilus microps	COI SPECIES DATABASE	99.3	82.39
CUN37	MN756402	Fish market	Mojarra	Verbal	Fillet	200	Balistes vetula	Cochito reina	SI	Balistes vetula	MG837886.1	99.053	528	5	0	0	948	Balistes vetula	COI SPECIES DATABASE	99.02	90.34
CUN38	MN756403	Fish market	Cazón	Verbal	Fillet	100	Rhizoprionodon terraenovae	Cazón bironche	NO	Rhizoprionodon terraenovae	FJ519283.1	99.835	606	1	0	0	1114	Rhizoprionodon terraenovae	COI SPECIES DATABASE	99.83	98.83
CUN39	MN756157	Fish market	Mero	Verbal	Fillet	300	Cephalopholis fulva	Cabrilla roja	SI	Cephalopholis fulva	KP331699.1	99.167	480	4	0	0	865	Cephalopholis fulva	COI SPECIES DATABASE	99.14	89.89
CUN4	MN756477	Restaurant	Marlin	Menu	Taco	35	Carcharhinus falciformis	Tiburón sedoso	SI	Carcharhinus falciformis	MH719978.1	100	423	0	0	0	782	Carcharhinus falciformis	COI SPECIES DATABASE	100	99.76
CUN41	MN756469	Fish market	Pargo	Verbal	Fillet	280	Pagrus pagrus	Sargo o pargo rojo	NO	Pagrus pagrus	MG837962.1	98.864	528	6	0	0	942	Pagrus pagrus	COI SPECIES DATABASE	98.67	89.58
CUN42	MN756164	Fish market	Mojarra	Verbal	Fillet	195	Pagrus pagrus	Sargo o pargo rojo	SI	Pagrus pagrus	MG837962.1	100	546	0	0	0	1009	Pagrus pagrus	COI SPECIES DATABASE	100	90.59
CUN43	MN756166	Fish market	Huachinango	Verbal	Fillet	390	Lutjanus vivanus	Huachinango ojo amarillo	NO	Lutjanus vivanus	KF633332.1	99.268	410	3	0	0	741	Lutjanus vivanus	COI SPECIES DATABASE	99.02	92.4
CUN44	MN756404	Fish market	Marlin	Verbal	Fillet	230	Thunnus albacares	Atún aleta amarilla	SI	Thunnus albacares	MH085917.1	99.621	528	2	0	0	965	Thunnus albacares	COI SPECIES DATABASE	99.62	99.62
CUN45	MN756168	Fish market	Dorado	Verbal	Fillet	225	Seriola rivoliana	Pez fuerte	SI	Seriola rivoliana	MG856408.1	99.826	576	0	1	0	1057	Seriola rivoliana	COI SPECIES DATABASE	100	93.74
CUN46	MN756405	Fish market	Cazón	Verbal	Fillet	90	Carcharhinus plumbeus	Tiburón aleta de carton	NO	Carcharhinus plumbeus	FJ519623.1	98.569	489	7	0	0	865	Carcharhinus plumbeus	COI SPECIES DATABASE	98.55	98.14
CUN47	MN756406	Fish market	Esmedregal	Verbal	Fillet	295	Rachycentron canadum	Cobia o esmedregal	NO	Rachycentron canadum	MH378586.1	100	599	0	0	0	1107	Rachycentron canadum	COI SPECIES DATABASE	100	83.58
CUN49	MN756407	Restaurant	Anguila	Menu	Sushi	55	Anguilla rostrata	Anguila americana	NO	Anguilla rostrata	MG936673.1	100	560	0	0	0	1035	Anguilla rostrata	COI SPECIES DATABASE	99.64	96.27
CUN5	MN756386	Restaurant	Atún	Menu	Sashimi	65	Thunnus albacares	Atún aleta amarilla	NO	Thunnus albacares	MH085917.1	100	561	0	0	0	1037	Thunnus albacares	COI SPECIES DATABASE	100	100
CUN50	MN756408	Restaurant	Salmón	Menu	Sushi	130	Salmo salar	Salmón del Atlántico	NO	Salmo salar	MH194516.1	99.593	492	2	0	0	898	Salmo salar	COI SPECIES DATABASE	99.59	99.59
CUN51	MN756409	Restaurant	Atún	Menu	Sushi	143	Thunnus albacares	Atún aleta amarilla	NO	Thunnus albacares	LN908910.1	100	609	0	0	0	1125	Thunnus albacares	COI SPECIES DATABASE	100	99.83
CUN52	MN756410	Restaurant	Atún	Menu	Sashimi	45	Thunnus albacares	Atún aleta amarilla	NO	Thunnus albacares	KX781879.1	100	597	0	0	0	1103	Thunnus albacares	COI SPECIES DATABASE	100	99.83
CUN53	MN756152	Restaurant	Curvina	Verbal	Ceviche	35	Oreochromis niloticus	Tilapia	SI	Oreochromis niloticus	MH047232.1	99.57	465	2	0	0	848	Oreochromis sp.	COI SPECIES DATABASE	99.78	99.78
CUN54	MN756411	Restaurant	Cazón	Verbal	Taco	25	Prionace glauca	Tiburón azul	NO	Prionace glauca	MH719984.1	100	603	0	0	0	1114	Prionace glauca	COI SPECIES DATABASE	100	100
CUN55	MN756412	Restaurant	Marlin	Menu	Taco	40	Thunnus albacares	Atún aleta amarilla	SI	Thunnus albacares	MH085917.1	100	600	0	0	0	1109	Thunnus albacares	COI SPECIES DATABASE	100	100
CUN56	MN756413	Restaurant	Salmón	Menu	Taco	40	Salmo salar	Salmón del Atlántico	NO	Salmo salar	MG951585.1	99.836	609	1	0	0	1120	Salmo salar	COI SPECIES DATABASE	99.83	99.83
CUN57	MN756414	Restaurant	Cazón	Menu	Otro	55	Mustelus canis	Tiburón mamón	NO	Mustelus canis	MH379055.1	100	608	0	0	0	1123	Mustelus canis	COI SPECIES DATABASE	100	96.8
CUN58	MN756415	Restaurant	Coronado	Menu	Otro	90	Sphyraena barracuda	Barracuda	SI	Sphyraena barracuda	MG816734.1	100	609	0	0	0	1125	Sphyraena barracuda	COI SPECIES DATABASE	100	99.83
CUN59	MN756416	Restaurant	Basa	Verbal	Ceviche	35	Pangasianodon hypophthalmus	Basa	NO	Pangasianodon hypophthalmus	MH194534.1	100	609	0	0	0	1125	Pangasianodon hypophthalmus	COI SPECIES DATABASE	100	99.83
CUN6	MN756387	Restaurant	Mojarra	Verbal	Ceviche	185	Pagrus pagrus	Sargo o pargo rojo	SI	Pagrus pagrus	MG837962.1	99.667	600	2	0	0	1098	Pagrus pagrus	COI SPECIES DATABASE	99.67	90.57
CUN60	MN756417	Restaurant	Boquinete	Verbal	Ceviche	165	Lachnolaimus maximus	Boquinete	NO	Lachnolaimus maximus	JQ841241.1	100	444	0	0	0	821	Lachnolaimus maximus	COI SPECIES DATABASE	100	85.94
CUN61	MN756418	Restaurant	Hamachi	Verbal	Sashimi	89	Seriola quinqueradiata	Jurel de Japón	NO	Seriola quinqueradiata	KU199151.1	100	606	0	0	0	1120	Seriola quinqueradiata	COI SPECIES DATABASE	100	93.92
CUN62	MN756419	Restaurant	Atún	Verbal	Sashimi	60	Thunnus albacares	Atún aleta amarilla	NO	Thunnus albacares	KX781879.1	100	609	0	0	0	1125	Thunnus albacares	COI SPECIES DATABASE	100	99.83
CUN63	MN756420	Restaurant	Pargo	Verbal	Fillet	264	Lutjanus griseus	Pargo gris	NO	Lutjanus griseus	JQ842926.1	100	606	0	0	0	1120	Lutjanus griseus	COI SPECIES DATABASE	100	99.5
CUN64	MN756421	Restaurant	Atún	Menu	Sashimi	200	Thunnus albacares	Atún aleta amarilla	NO	Thunnus albacares	MH085917.1	100	609	0	0	0	1125	Thunnus albacares	COI SPECIES DATABASE	100	100
CUN65	MN756422	Restaurant	Salmón	Menu	Fillet	450	Salmo salar	Salmón del Atlántico	NO	Salmo salar	MH194516.1	100	495	0	0	0	915	Salmo salar	COI SPECIES DATABASE	100	100
CUN66	MN756423	Restaurant	Mero	Verbal	Fillet	420	Mycteroperca bonaci	Mero negrillo	NO	Mycteroperca bonaci	JQ840175.1	100	609	0	0	0	1125	Mycteroperca bonaci	COI SPECIES DATABASE	100	94.36
CUN68	MN756158	Fish market	Cazón	Verbal	Fillet	120	Mustelus canis	Tiburón mamón	NO	Mustelus canis	MH379055.1	100	546	0	0	0	1009	Mustelus canis	COI SPECIES DATABASE	100	96.83
CUN7	MN756388	Restaurant	Mojarra	Verbal	Tostada	50	Pagrus pagrus	Sargo o pargo rojo	SI	Pagrus pagrus	MG837962.1	99.591	489	2	0	0	893	Pagrus pagrus	COI SPECIES DATABASE	99.59	90.8
CUN70	MN756161	Fish market	Cazón	Verbal	Fillet	120	Rhizoprionodon terraenovae	Cazón bironche	NO	Rhizoprionodon terraenovae	FJ519280.1	100	597	0	0	0	1103	Rhizoprionodon terraenovae	COI SPECIES DATABASE	100	99.16
CUN72	MN756466	Fish market	Xcochin	Verbal	Fillet	140	Balistes vetula	Cochito reina	NO	Balistes vetula	MG837886.1	99.415	513	3	0	0	931	Balistes vetula	COI SPECIES DATABASE	99.41	90.5
CUN73	MN756424	Fish market	Mojarra	Verbal	Fillet	195	Pagrus pagrus	Sargo o pargo rojo	SI	Pagrus pagrus	KF461214.1	99.836	609	1	0	0	1120	Pagrus pagrus	COI SPECIES DATABASE	99.83	90.22
CUN74	MN756425	Fish market	Cazón	Verbal	Fillet	100	Sphyrna lewini	Cornuda común	NO	Sphyrna lewini	MH911303.1	98.66	597	8	0	0	1059	Sphyrna lewini	COI SPECIES DATABASE	98.98	98.81
CUN75	MN756426	Fish market	Basa	Verbal	Fillet	70	Pangasianodon hypophthalmus	Basa	NO	Pangasianodon hypophthalmus	MH194508.2	99.664	595	0	2	0	1086	Pangasianodon hypophthalmus	COI SPECIES DATABASE	100	99.83
CUN77	MN756427	Fish market	Pargo	Verbal	Fillet	360	Lutjanus griseus	Pargo gris	NO	Lutjanus griseus	KF461198.1	99.458	553	1	2	0	1003	Lutjanus griseus	COI SPECIES DATABASE	99.82	99.45
CUN78	MN756428	Fish market	Lenguado	Verbal	Fillet	385	Paralichthys californicus	Lenguado californiano	NO	Paralichthys californicus	GU440447.1	99.67	606	2	0	0	1109	Paralichthys californicus	COI SPECIES DATABASE	99.67	84.67
CUN8	MN756389	Restaurant	Salmón	Menu	Tostada	65	Salmo salar	Salmón del Atlántico	NO	Salmo salar	MH194516.1	99.197	498	4	0	0	898	Salmo salar	COI SPECIES DATABASE	99.35	99.19
CUN80	MN756429	Fish market	Dorado	Verbal	Fillet	210	Coryphaena hippurus	Dorado	NO	Coryphaena hippurus	MH194542.1	99.664	596	0	2	0	1088	Coryphaena hippurus	COI SPECIES DATABASE	99.15	98.82
CUN81	MN756430	Fish market	Cazón	Verbal	Fillet	90	Mustelus canis	Cazón dienton	NO	Mustelus canis	MH379055.1	99.821	558	1	0	0	1026	Mustelus canis	COI SPECIES DATABASE	99.82	96.72
CUN84	MN756431	Restaurant	Salmón	Menu	Fillet	210	Salmo salar	Salmón del Atlántico	NO	Salmo salar	MH194516.1	98.833	514	4	2	0	915	Salmo salar	COI SPECIES DATABASE	98.63	98.43
CUN86	MN756467	Restaurant	Atún	Menu	Fillet	160	Thunnus albacares	Atún aleta amarilla	NO	Thunnus albacare	MH085917.1	100	429	0	0	0	793	Thunnus albacares	COI SPECIES DATABASE	100	100
CUN89	MN756432	Grocery store	Salmón	Label	Sushi	79	Salmo salar	Salmón del Atlántico	NO	Salmo salar	MH194516.1	99.601	501	2	0	0	915	Salmo salar	COI SPECIES DATABASE	99.8	99.8
CUN90	MN756433	Grocery store	Atún	Label	Sushi	79	Salmo salar	Salmón del Atlántico	SI	Salmo salar	KY018768.1	100	558	0	0	0	1031	Salmo salar	COI SPECIES DATABASE	100	99.82
CUN91	MN756434	Grocery store	Salmón	Label	Fillet	222	Oncorhynchus gorbuscha	Salmón rosado	NO	Oncorhynchus gorbuscha	KY018830.1	98.975	488	5	0	0	874	Oncorhynchus gorbuscha	COI SPECIES DATABASE	98.77	93.46
CUN95	MN756435	Grocery store	Salmón	Label	Fillet	439	Thunnus albacares	Atún aleta amarilla	SI	Thunnus albacares	MH085917.1	100	558	0	0	0	1031	Thunnus albacares	COI SPECIES DATABASE	100	100
CUN96	MN756436	Grocery store	Atún	Label	Fillet	720	Thunnus albacares	Atún aleta amarilla	NO	Thunnus albacares	MH085917.1	99.788	471	1	0	0	865	Thunnus albacares	COI SPECIES DATABASE	100	99.79
CUN97	MN756437	Grocery store	Atún	Label	Fillet	339	Thunnus albacares	Atún aleta amarilla	NO	Thunnus albacares	MH085917.1	100	558	0	0	0	1031	Thunnus albacares	COI SPECIES DATABASE	100	100
CUN98	MN756153	Grocery store	Cazón	Label	Fillet	129	Prionace glauca	Tiburón azul	NO	Prionace glauca	MH719984.1	99.601	501	2	0	0	915	Prionace glauca	COI SPECIES DATABASE	99.79	99.74
