# Supplementary material for: DNA barcoding reveals global and local influences on patterns of mislabeling and substitution in the trade of fish in Mexico
Source: PLoS One. 2022 Apr 14;17(4):e0265960. doi: 10.1371/journal.pone.0265960 (PMC9009668; doi:10.1371/journal.pone.0265960)
Supplement: S7 Table — (XLSX) [file pone.0265960.s007.xlsx]

## Sheet: Landings
S7 Table. 2010-2018 official landing and imports data in tons for nine of the main commercial species identified.
Landing and import data (Tons)
Comercial species	2010	2011	2012	2013	2014	2015	2016	2017	2018
Marlin (Maximum allowed catch)	Not Available	Not Available	Not Available	Not Available	Not Available	Not Available	95	95	95
Mero (National landing)	10178	8070	11357	9901	7708	11669	9609	10453	8890
Robalo (National landing)	8167	6953	7557	7905	8710	10817	14945	17971	17909
Sierra (National landing)	17910	13236	10951	15789	20410	19768	21410	25135	21873
Huachinango (National landing)	7977	6067	6343	8370	12705	16722	19144	23756	18727
Atun (National landing)	114931	109491	97513	128818	161507	129138	112353	96360	118242
Mojarra Aquaculture & Wild (National landing)	77702	73167	74126	99746	126472	132322	179998	176473	165087
Tilapia (Imports)	Not Available	48731	39075	54859	59521	70867	99007	100103	127981
Basa (Imports)	Not Available	41095	47777	50864	65598	80168	80892	91007	68332
Landing and import data log (Tons in )
Comercial species	2010	2011	2012	2013	2014	2015	2016	2017	2018
Marlin (Maximum allowed catch)							1.97772	1.97772	1.97772
Mero (National landing)	4.00766	3.90687	4.05526	3.99568	3.88694	4.06703	3.98268	4.01924	3.9489
Robalo (National landing)	3.91206	3.84217	3.87835	3.8979	3.94002	4.03411	4.1745	4.25457	4.25307
Sierra (National landing)	4.2531	4.12176	4.03945	4.19835	4.30984	4.29596	4.33062	4.40028	4.33991
Huachinango (National landing)	3.90184	3.78297	3.80229	3.92273	4.10397	4.22329	4.28203	4.37577	4.27247
Atun (National landing)	5.06044	5.03938	4.98906	5.10998	5.20819	5.11105	5.05058	4.9839	5.07277
Mojarra Aquaculture & Wild (National landing)	4.89043	4.86432	4.86997	4.9989	5.10199	5.12163	5.25527	5.24668	5.21771
Tilapia (Imports)		4.68781	4.5919	4.73925	4.77467	4.85044	4.99567	5.00045	5.10715
Basa (Imports)		4.61379	4.67922	4.70641	4.81689	4.904	4.90791	4.95907	4.83462
